# Supplementary material for: NUSAP1 Could be a Potential Target for Preventing NAFLD Progression to Liver Cancer
Source: Front Pharmacol. 2022 Apr 1;13:823140. doi: 10.3389/fphar.2022.823140 (PMC9010788; doi:10.3389/fphar.2022.823140)
Supplement: Supplementary file 1 [file Table2.XLSX]

## Sheet: Advanced_NAFLD_DEGs
	logFC	AveExpr	t	P.Value	adj.P.Val	B	symbol
EFEMP1	2.47997	5.08908	10.9342	7.86142e-17	1.64187e-12	27.1126	EFEMP1
THBS2	2.11301	4.94304	10.7738	1.51632e-16	1.64187e-12	26.4528	THBS2
LUM	1.51822	9.96967	10.5618	3.62561e-16	2.61721e-12	25.5775	LUM
C7	1.47295	9.18344	10.0914	2.54757e-15	1.37926e-11	23.6207	C7
EPHA3	1.89056	4.74613	9.69666	1.32713e-14	5.74805e-11	21.9654	EPHA3
BICC1	1.68894	3.93676	9.61777	1.8482e-14	6.67075e-11	21.6334	BICC1
GEM	1.59374	4.63418	9.18459	1.1472e-13	3.54911e-10	19.8041	GEM
ID4	1.83049	3.7735	8.89678	3.88002e-13	1.05032e-09	18.5841	ID4
CXCL6	2.14256	4.97888	8.83065	5.13612e-13	1.23586e-09	18.3034	CXCL6
COL4A1	1.12006	7.51953	8.56306	1.6001e-12	3.46517e-09	17.1667	COL4A1
EPCAM	2.14862	4.92267	8.37493	3.56083e-12	7.0103e-09	16.367	EPCAM
PLCXD3	0.945594	3.34376	8.35149	3.93415e-12	7.09983e-09	16.2673	PLCXD3
CD24	2.14184	5.40715	8.04701	1.43693e-11	2.39371e-08	14.9733	CD24
COL1A2	1.33049	6.8104	7.85143	3.30148e-11	5.10691e-08	14.1431	COL1A2
STMN2	1.408	3.12628	7.81119	3.91736e-11	5.65562e-08	13.9724	STMN2
MGP	1.79354	4.96293	7.78292	4.41764e-11	5.97927e-08	13.8525	MGP
C1orf198	0.688369	5.20142	7.7596	4.87776e-11	6.2137e-08	13.7537	C1orf198
DCDC2	1.4275	3.26494	7.65608	7.57188e-11	9.10981e-08	13.3152	DCDC2
ANK3	0.696556	6.75506	7.6321	8.38341e-11	9.55532e-08	13.2137	ANK3
FSTL1	0.743581	7.05381	7.59192	9.94239e-11	1.07656e-07	13.0436	FSTL1
COL3A1	1.10136	9.22492	7.57274	1.07856e-10	1.11225e-07	12.9625	COL3A1
PDGFD	1.16881	4.44097	7.45722	1.76039e-10	1.73287e-07	12.4743	PDGFD
COL6A3	0.968856	6.88953	7.36819	2.56679e-10	2.4168e-07	12.0987	COL6A3
EFEMP2	0.590619	4.91547	7.29484	3.50082e-10	3.15891e-07	11.7897	EFEMP2
CHST9	1.37923	5.24154	7.21671	4.87077e-10	4.21925e-07	11.461	CHST9
PNMA1	0.482587	5.98421	7.17614	5.78104e-10	4.81516e-07	11.2905	PNMA1
CLDN10	1.33475	4.26047	7.09754	8.05386e-10	6.45979e-07	10.9607	CLDN10
AQP1	0.881131	3.62101	7.04742	9.94761e-10	7.69376e-07	10.7507	AQP1
FBLN5	0.9277	3.66236	6.91187	1.75918e-09	1.2885e-06	10.184	FBLN5
DKK3	0.698875	2.87749	6.90841	1.78495e-09	1.2885e-06	10.1695	DKK3
COL1A1	1.80706	7.94539	6.86376	2.15281e-09	1.45699e-06	9.98338	COL1A1
COL14A1	1.15981	5.02619	6.86375	2.15293e-09	1.45699e-06	9.98333	COL14A1
CCDC146	0.937762	3.48358	6.84581	2.3212e-09	1.52327e-06	9.90857	CCDC146
LBH	0.678394	5.20946	6.81404	2.65182e-09	1.68905e-06	9.77631	LBH
LIMA1	0.403869	6.94597	6.76909	3.201e-09	1.98059e-06	9.58941	LIMA1
C12orf75	1.03809	3.07437	6.73973	3.61936e-09	2.13055e-06	9.46746	C12orf75
MAP1B	0.408925	3.72694	6.73837	3.64011e-09	2.13055e-06	9.46179	MAP1B
SRPX	0.829362	6.98531	6.71273	4.05193e-09	2.30918e-06	9.3554	SRPX
FAM60A	0.645944	4.20011	6.57384	7.23189e-09	4.01574e-06	8.78063	FAM60A
SPON1	0.6387	3.02142	6.56564	7.48298e-09	4.05128e-06	8.74678	SPON1
FAM13C	0.60865	3.78486	6.54783	8.05851e-09	4.25647e-06	8.6733	FAM13C
ROBO1	1.08577	5.95292	6.53116	8.6368e-09	4.4533e-06	8.60458	ROBO1
MTMR2	0.640756	5.38368	6.42471	1.34341e-08	6.67005e-06	8.16672	MTMR2
ITGAV	0.6169	8.65565	6.42227	1.35705e-08	6.67005e-06	8.15671	ITGAV
S100A6	0.809862	6.41064	6.41718	1.386e-08	6.67005e-06	8.1358	S100A6
DPT	0.692906	3.10821	6.37725	1.63502e-08	7.62958e-06	7.97211	DPT
RCAN2	1.02031	3.54594	6.37419	1.65585e-08	7.62958e-06	7.95957	RCAN2
GJA1	0.824312	6.32636	6.36183	1.74271e-08	7.86253e-06	7.90893	GJA1
ZDHHC13	0.363494	3.57178	6.34859	1.84068e-08	8.13507e-06	7.85476	ZDHHC13
AEBP1	0.695337	5.20989	6.20255	3.35979e-08	1.45519e-05	7.25914	AEBP1
MTHFD2	0.956087	4.94215	6.17759	3.72253e-08	1.56382e-05	7.15772	MTHFD2
LAMB1	0.890563	6.16431	6.17547	3.75503e-08	1.56382e-05	7.14912	LAMB1
DCAF11	-0.475894	7.79042	-6.16964	3.84589e-08	1.57145e-05	7.12547	DCAF11
ANGPTL6	-0.538819	5.69987	-6.1603	3.99626e-08	1.60265e-05	7.08754	ANGPTL6
WBP5	0.912794	8.05536	6.12986	4.52726e-08	1.78259e-05	6.96417	WBP5
COL4A2	0.905337	6.37347	6.1145	4.82115e-08	1.86441e-05	6.90198	COL4A2
FAM150B	1.00746	3.80671	6.08452	5.45033e-08	2.07074e-05	6.78072	FAM150B
PODXL	0.530144	3.48794	6.05264	6.20856e-08	2.31815e-05	6.65198	PODXL
NEURL1B	0.45585	6.4935	6.03419	6.69404e-08	2.45705e-05	6.57759	NEURL1B
ASPN	0.502494	8.70356	6.02414	6.97407e-08	2.51718e-05	6.5371	ASPN
TANC1	0.573156	6.06386	5.94718	9.53992e-08	3.38683e-05	6.22767	TANC1
NTS	1.53208	4.3691	5.93569	9.99584e-08	3.48726e-05	6.18157	NTS
GPX8	0.508694	3.31461	5.93204	1.01449e-07	3.48726e-05	6.16696	GPX8
CYP2C19	-2.28512	7.35151	-5.89263	1.19033e-07	4.02779e-05	6.00917	CYP2C19
CYYR1	0.547837	4.54908	5.88855	1.21017e-07	4.03193e-05	5.99286	CYYR1
CCL20	1.36892	3.87208	5.84588	1.43831e-07	4.71939e-05	5.82244	CCL20
RASSF3	1.03242	7.56468	5.84058	1.46947e-07	4.74969e-05	5.80129	RASSF3
SERPINE2	0.775269	7.20826	5.83228	1.51958e-07	4.8394e-05	5.76822	SERPINE2
RERG	0.447931	3.06981	5.82498	1.56504e-07	4.91197e-05	5.73914	RERG
LAMA2	0.337312	3.76442	5.80817	1.67495e-07	5.18183e-05	5.6722	LAMA2
THOP1	-0.976719	6.33428	-5.78959	1.80533e-07	5.5065e-05	5.59828	THOP1
NR1I2	-0.433675	7.79231	-5.78062	1.87176e-07	5.55987e-05	5.56264	NR1I2
COL12A1	0.572869	4.00446	5.7803	1.87417e-07	5.55987e-05	5.56137	COL12A1
PRODH2	-0.460969	8.46412	-5.75877	2.04396e-07	5.98162e-05	5.47587	PRODH2
SPARC	0.508475	8.98051	5.7429	2.17864e-07	6.29075e-05	5.41297	SPARC
CRIM1	0.672506	6.14154	5.71706	2.41705e-07	6.86035e-05	5.31062	CRIM1
2021-09-08	0.426869	5.27244	5.71478	2.43926e-07	6.86035e-05	5.30161	2021-09-08
ZFPM2	0.461044	4.93071	5.70885	2.49803e-07	6.93557e-05	5.27815	ZFPM2
BHLHE22	0.556994	3.43453	5.70019	2.58635e-07	7.08987e-05	5.24391	BHLHE22
IFT80	0.664794	5.51476	5.6853	2.74555e-07	7.4322e-05	5.18506	IFT80
SLC26A2	0.431762	2.99282	5.67553	2.85515e-07	7.6213e-05	5.1465	SLC26A2
AMIGO2	0.464187	5.88793	5.67287	2.88579e-07	7.6213e-05	5.13599	AMIGO2
ADH6	-0.540425	8.02224	-5.64577	3.21641e-07	8.23034e-05	5.02915	ADH6
CTSK	0.850856	4.49233	5.64476	3.22942e-07	8.23034e-05	5.02518	CTSK
TMEM200A	0.556175	2.62851	5.64468	3.23042e-07	8.23034e-05	5.02488	TMEM200A
CCS	-0.432431	6.85896	-5.63028	3.42189e-07	8.58907e-05	4.96817	CCS
VWF	0.495731	3.81087	5.62819	3.45054e-07	8.58907e-05	4.95996	VWF
XRCC5	-0.415594	9.83704	-5.61006	3.70964e-07	9.1291e-05	4.88868	XRCC5
NCK2	0.467456	5.27758	5.60362	3.80616e-07	9.26136e-05	4.86339	NCK2
TUBA1A	0.613688	8.09962	5.5984	3.88626e-07	9.3512e-05	4.84289	TUBA1A
2021-03-02	-0.467137	9.24921	-5.59128	3.99824e-07	9.42954e-05	4.81493	2021-03-02
PKDCC	0.301312	3.95554	5.59076	4.00658e-07	9.42954e-05	4.81288	PKDCC
U2AF1	1.277	4.03618	5.58809	4.04944e-07	9.42954e-05	4.8024	U2AF1
AKAP7	0.497519	7.69344	5.52183	5.27072e-07	0.000121428	4.54305	AKAP7
DCN	0.497925	10.6246	5.50135	5.71696e-07	0.000130323	4.46312	DCN
TTC36	-0.493188	8.94031	-5.49646	5.82879e-07	0.000131488	4.44407	TTC36
PCSK5	0.6187	3.97253	5.45733	6.80541e-07	0.000151936	4.29177	PCSK5
TAGLN	0.817644	4.2246	5.44288	7.2055e-07	0.000159227	4.23562	TAGLN
SWAP70	0.395569	5.94783	5.40879	8.24312e-07	0.000179524	4.10342	SWAP70
ADAMTS1	0.7102	3.76432	5.40735	8.28983e-07	0.000179524	4.09786	ADAMTS1
BEX2	0.53405	3.17331	5.40323	8.42562e-07	0.000180659	4.0819	BEX2
SELM	0.803612	5.11661	5.38884	8.91692e-07	0.000188126	4.02623	SELM
ANK2	0.204288	2.48032	5.38797	8.94763e-07	0.000188126	4.02285	ANK2
KIF5B	0.321044	8.51549	5.37831	9.29419e-07	0.000193534	3.98553	KIF5B
MUM1L1	0.95215	4.17578	5.37557	9.3948e-07	0.000193765	3.97495	MUM1L1
BACE2	0.642994	2.73988	5.36793	9.68142e-07	0.000197793	3.94544	BACE2
GSTZ1	-0.725363	8.93004	-5.35463	1.02009e-06	0.000206458	3.89412	GSTZ1
HAGH	-0.355188	9.19964	-5.32932	1.1266e-06	0.000225904	3.79661	HAGH
PEX11G	-0.347344	5.71138	-5.31689	1.18281e-06	0.000235	3.74882	PEX11G
PDGFA	0.496256	3.55858	5.31379	1.19729e-06	0.000235714	3.73687	PDGFA
NUDC	-0.448544	7.25047	-5.30324	1.24778e-06	0.000243442	3.69633	NUDC
THY1	0.608256	3.17474	5.271	1.41536e-06	0.000272264	3.57269	THY1
PAM	0.375775	7.10211	5.26946	1.4239e-06	0.000272264	3.56679	PAM
F3	0.3563	2.96281	5.26779	1.43323e-06	0.000272264	3.56038	F3
VCAN	0.682275	2.98096	5.24304	1.57848e-06	0.000297248	3.46571	VCAN
CAPN2	0.714737	7.56736	5.23725	1.61452e-06	0.000301413	3.44357	CAPN2
VPS13C	0.340194	7.83522	5.22353	1.70307e-06	0.000315228	3.39121	VPS13C
COQ10A	-0.523888	5.82636	-5.21256	1.77732e-06	0.000326183	3.34937	COQ10A
CHI3L1	2.32736	6.98096	5.20927	1.80019e-06	0.000327603	3.33684	CHI3L1
COL16A1	0.369175	3.34303	5.20703	1.81595e-06	0.000327719	3.32829	COL16A1
CDC42EP3	0.444044	3.73465	5.19302	1.91754e-06	0.000341584	3.27494	CDC42EP3
DHRS2	-0.736994	4.35547	-5.19211	1.92433e-06	0.000341584	3.27148	DHRS2
MRPL37	-0.40615	7.81689	-5.1807	2.01141e-06	0.000353577	3.2281	MRPL37
SMOC2	0.663706	2.66306	5.17903	2.02454e-06	0.000353577	3.22172	SMOC2
RBP5	-0.554863	9.23532	-5.14491	2.31057e-06	0.000398659	3.09225	RBP5
ANXA3	0.404131	2.76489	5.14392	2.3195e-06	0.000398659	3.08847	ANXA3
XPR1	0.296344	5.95171	5.13096	2.43863e-06	0.000415835	3.03941	XPR1
LHFP	0.707637	5.64943	5.11467	2.59702e-06	0.000439383	2.97779	LHFP
TESC	0.311937	3.16176	5.08851	2.87264e-06	0.000482248	2.87904	TESC
CCL19	1.25802	4.74219	5.08487	2.9132e-06	0.000483351	2.86532	CCL19
AMT	-0.373237	7.18517	-5.08392	2.92385e-06	0.000483351	2.86174	AMT
HSPA2	0.541869	3.30343	5.05816	3.22842e-06	0.000529657	2.76477	HSPA2
CHST4	0.675119	3.22678	5.0501	3.33005e-06	0.000542222	2.73444	CHST4
HGF	0.655931	7.2425	5.04778	3.35978e-06	0.00054298	2.72575	HGF
HAAO	-0.689056	6.70915	-5.04524	3.39276e-06	0.000544249	2.71619	HAAO
FAM102B	0.488881	5.98218	5.0327	3.56001e-06	0.000566879	2.66912	FAM102B
PTGIS	0.514912	5.25075	5.01865	3.75685e-06	0.000593856	2.61648	PTGIS
LTBP2	0.407931	3.46965	4.99631	4.09231e-06	0.000642197	2.53285	LTBP2
SUSD2	0.315575	2.72493	4.96832	4.55398e-06	0.000709503	2.42836	SUSD2
ACOX2	-0.349631	10.0315	-4.95864	4.72523e-06	0.000727688	2.39228	ACOX2
ECI2	-0.333631	11.0573	-4.95794	4.7379e-06	0.000727688	2.38966	ECI2
BLVRB	-0.545188	8.70344	-4.9554	4.78387e-06	0.000729574	2.38023	BLVRB
ECHDC2	-0.4488	9.86171	-4.9534	4.82058e-06	0.000730031	2.37276	ECHDC2
WASF1	0.406187	3.85465	4.94646	4.94957e-06	0.000742861	2.34696	WASF1
POLR3H	-0.131319	3.29649	-4.94518	4.9739e-06	0.000742861	2.34217	POLR3H
PKD2	-0.862394	8.16964	-4.94177	5.03879e-06	0.000747397	2.3295	PKD2
OAT	-1.10094	10.4957	-4.92899	5.28978e-06	0.000779289	2.28201	OAT
CHSY1	0.330169	7.28992	4.9184	5.50703e-06	0.000803942	2.2427	CHSY1
ADAM10	0.338525	9.39493	4.91724	5.53137e-06	0.000803942	2.23839	ADAM10
NAGS	-0.587238	5.43731	-4.90883	5.71098e-06	0.000820469	2.20719	NAGS
MAB21L2	0.257056	3.00735	4.90837	5.72085e-06	0.000820469	2.2055	MAB21L2
TMEM55A	0.467438	3.94313	4.90312	5.836e-06	0.000831477	2.18604	TMEM55A
MPG	-0.315975	6.99217	-4.89695	5.97404e-06	0.000844721	2.16321	MPG
MAOA	-0.367162	8.74554	-4.8955	6.00697e-06	0.000844721	2.15785	MAOA
JAZF1	0.646281	7.19974	4.8844	6.26519e-06	0.000875349	2.11676	JAZF1
ACADS	-0.430288	7.92236	-4.87517	6.48789e-06	0.000900652	2.08266	ACADS
HPN	-0.334681	10.0044	-4.86939	6.63136e-06	0.000914705	2.06131	HPN
USP30	-0.394475	5.80003	-4.85508	7.00015e-06	0.000959464	2.00849	USP30
PXDN	0.454406	5.56221	4.84836	7.17992e-06	0.000977914	1.98375	PXDN
PTGFRN	0.5649	3.55417	4.84377	7.30544e-06	0.000986046	1.96684	PTGFRN
SLIT2	0.269094	3.3201	4.84286	7.33069e-06	0.000986046	1.96348	SLIT2
PRDX6	-0.262681	10.9007	-4.83918	7.43298e-06	0.000993633	1.94996	PRDX6
ZNF430	0.322931	3.50612	4.8347	7.55983e-06	0.00100181	1.93345	ZNF430
PLAT	0.461662	2.95246	4.83104	7.66476e-06	0.00100181	1.92	PLAT
FMOD	0.290981	2.66838	4.83067	7.67553e-06	0.00100181	1.91863	FMOD
DCXR	-0.361306	12.7753	-4.82963	7.70556e-06	0.00100181	1.91482	DCXR
CLPTM1L	-0.702538	8.99886	-4.82895	7.72546e-06	0.00100181	1.91231	CLPTM1L
ACSM3	-0.987344	5.73331	-4.82588	7.81519e-06	0.00100742	1.90104	ACSM3
ACSM2B	-0.398556	6.62439	-4.82396	7.87207e-06	0.00100874	1.89397	ACSM2B
KCNN2	-0.867744	8.63936	-4.81552	8.12618e-06	0.00103518	1.86298	KCNN2
THBD	0.634675	3.40278	4.78686	9.051e-06	0.00114625	1.75789	THBD
GGACT	-0.498837	4.97544	-4.78528	9.10479e-06	0.00114636	1.75211	GGACT
COL5A2	0.738419	7.03774	4.77972	9.29658e-06	0.00116065	1.73179	COL5A2
PCDH18	0.598037	5.16919	4.7789	9.32548e-06	0.00116065	1.72877	PCDH18
FAXDC2	-0.612231	7.15072	-4.76854	9.69484e-06	0.00119972	1.69091	FAXDC2
CTGF	0.87335	4.52731	4.76325	9.88876e-06	0.00121677	1.67161	CTGF
SERPINH1	0.367781	4.65671	4.75281	1.0283e-05	0.00125813	1.63351	SERPINH1
GRHPR	-0.379681	10.8697	-4.74983	1.03987e-05	0.00126513	1.62262	GRHPR
PGM1	-0.391863	11.0701	-4.74264	1.06821e-05	0.00129235	1.59641	PGM1
AHNAK	0.479219	7.51049	4.73905	1.08264e-05	0.00130253	1.58335	AHNAK
MEAF6	0.376956	7.73311	4.72618	1.13598e-05	0.00135915	1.5365	MEAF6
DGAT2	-0.698994	9.46636	-4.71607	1.17966e-05	0.00139928	1.49976	DGAT2
IER5	0.406206	6.53274	4.71543	1.18243e-05	0.00139928	1.49746	IER5
FAT1	0.860181	7.52215	4.7085	1.2134e-05	0.00142811	1.4723	FAT1
HOMER1	0.730212	3.37264	4.69219	1.28942e-05	0.00150938	1.41314	HOMER1
HMCN1	0.671625	5.07688	4.69068	1.29667e-05	0.00150971	1.40768	HMCN1
MAT1A	-0.382481	11.3391	-4.68242	1.33711e-05	0.00154848	1.37778	MAT1A
ENPP2	1.23821	8.66789	4.66788	1.41133e-05	0.00162573	1.32521	ENPP2
CD93	0.4998	6.97183	4.66038	1.45119e-05	0.00166247	1.29811	CD93
SLC38A1	0.760062	3.67581	4.65901	1.45858e-05	0.00166247	1.29317	SLC38A1
SESN1	0.463294	6.66371	4.65754	1.46653e-05	0.00166279	1.28788	SESN1
CNDP1	-1.10135	9.24274	-4.64092	1.55975e-05	0.00175926	1.22793	CNDP1
SIGIRR	-0.792256	8.88999	-4.63559	1.59083e-05	0.00178503	1.20874	SIGIRR
CTTNBP2NL	0.329587	5.71058	4.63405	1.59991e-05	0.00178596	1.2032	CTTNBP2NL
S100A13	0.5436	6.81813	4.63165	1.61418e-05	0.00178655	1.19457	S100A13
IL17RC	-0.459569	4.65922	-4.63119	1.61693e-05	0.00178655	1.19291	IL17RC
SOX9	1.11791	3.54697	4.62838	1.63384e-05	0.00179606	1.1828	SOX9
SFXN2	-0.420613	6.48199	-4.62194	1.67322e-05	0.00183006	1.15964	SFXN2
FRZB	0.6795	3.50712	4.5727	2.00633e-05	0.00218337	0.983171	FRZB
SIRT3	-0.469869	5.61107	-4.56971	2.0285e-05	0.00219646	0.972491	SIRT3
MYL12B	0.238006	11.6186	4.55509	2.14043e-05	0.00230613	0.920318	MYL12B
ALDH7A1	-0.287988	9.66906	-4.5516	2.16798e-05	0.00231311	0.907896	ALDH7A1
SLC27A5	-0.451569	11.0613	-4.55157	2.16827e-05	0.00231311	0.907767	SLC27A5
GPER1	-0.510106	5.85286	-4.54433	2.22665e-05	0.00236375	0.881964	GPER1
LDLRAD3	0.238294	3.59171	4.54163	2.24876e-05	0.00237557	0.87237	LDLRAD3
QPRT	-0.530719	9.274	-4.53893	2.27114e-05	0.00238757	0.862753	QPRT
HSD17B8	-0.334775	8.72749	-4.53738	2.28406e-05	0.00238955	0.857244	HSD17B8
FITM1	-0.923813	4.81679	-4.53533	2.3013e-05	0.00239601	0.849944	FITM1
KCNJ16	0.706319	2.71644	4.52736	2.36947e-05	0.00245518	0.821604	KCNJ16
GLIS2	0.330094	2.61571	4.52186	2.41767e-05	0.00249319	0.802054	GLIS2
HINT2	-0.2305	9.87943	-4.51856	2.447e-05	0.00251148	0.79035	HINT2
TRNP1	0.6679	4.56032	4.50933	2.531e-05	0.00258544	0.757591	TRNP1
SLC13A5	-0.565569	9.26286	-4.50592	2.56273e-05	0.00260556	0.745498	SLC13A5
RGCC	0.905387	4.13219	4.50177	2.60179e-05	0.00262714	0.730817	RGCC
MCAM	0.378244	3.19083	4.5011	2.60821e-05	0.00262714	0.728426	MCAM
MOSPD3	-0.333112	5.64388	-4.4997	2.62161e-05	0.00262841	0.723456	MOSPD3
ENPP5	0.712712	2.71849	4.49369	2.67973e-05	0.00265124	0.702179	ENPP5
IGFBP7	0.676031	10.2517	4.49358	2.68081e-05	0.00265124	0.701787	IGFBP7
PARP16	-0.176756	3.47742	-4.49355	2.68111e-05	0.00265124	0.70168	PARP16
ANKRD35	-0.621919	4.37604	-4.48859	2.73002e-05	0.00268733	0.68414	ANKRD35
CNTN4	0.579281	5.07583	4.47315	2.88793e-05	0.00282991	0.629594	CNTN4
ZNF529	0.232706	2.5915	4.46933	2.92843e-05	0.00285667	0.616089	ZNF529
BPHL	-0.4099	8.4831	-4.4636	2.99004e-05	0.00290369	0.595895	BPHL
MAP9	0.241081	2.69222	4.46123	3.01597e-05	0.0029158	0.587523	MAP9
MCM8	0.224238	2.77461	4.4543	3.09288e-05	0.00297686	0.563108	MCM8
ELOVL7	0.60275	2.70164	4.44601	3.18743e-05	0.00305429	0.533913	ELOVL7
SFRP5	0.295006	3.09951	4.43999	3.25776e-05	0.00310793	0.512756	SFRP5
SLC6A13	-0.164988	2.7861	-4.43725	3.29025e-05	0.00311974	0.503138	SLC6A13
SEC14L2	-0.439794	7.21911	-4.43615	3.30349e-05	0.00311974	0.499244	SEC14L2
ECSIT	-0.255887	6.36172	-4.43309	3.34028e-05	0.00311974	0.488511	ECSIT
SOD1	-0.196675	13.2371	-4.43298	3.34162e-05	0.00311974	0.488123	SOD1
AOX1	-0.599719	8.85096	-4.43293	3.34217e-05	0.00311974	0.487963	AOX1
FETUB	-0.7805	7.68249	-4.42872	3.39354e-05	0.0031541	0.473178	FETUB
SLC12A2	0.357919	2.75862	4.42681	3.41714e-05	0.00315454	0.466464	SLC12A2
STK39	0.302737	2.77537	4.4259	3.42849e-05	0.00315454	0.463249	STK39
NEBL	1.13157	4.83669	4.42515	3.43772e-05	0.00315454	0.460645	NEBL
JAM3	0.279075	3.89433	4.41615	3.55157e-05	0.00324526	0.429074	JAM3
PLAC9	0.299225	3.28989	4.41283	3.5945e-05	0.00326241	0.417434	PLAC9
DTL	0.793506	3.41607	4.41237	3.60046e-05	0.00326241	0.415827	DTL
SLC39A5	-0.357856	8.11303	-4.40949	3.63815e-05	0.00327755	0.405739	SLC39A5
LINC01018	-0.730038	7.00089	-4.40879	3.64744e-05	0.00327755	0.403268	LINC01018
CLEC14A	0.257094	5.04439	4.40402	3.71075e-05	0.00332066	0.386598	CLEC14A
ECI1	-0.37655	8.50769	-4.39833	3.7879e-05	0.00337576	0.366665	ECI1
MRPS2	-0.376388	6.43392	-4.38683	3.94832e-05	0.00349845	0.326496	MRPS2
LOC102723845	-0.8178	6.30746	-4.38616	3.95789e-05	0.00349845	0.324151	LOC102723845
NDEL1	-0.271937	6.75364	-4.38377	3.99211e-05	0.00350448	0.315816	NDEL1
GPX7	0.6164	3.27556	4.38343	3.99708e-05	0.00350448	0.314611	GPX7
HSD17B10	-0.458581	9.55674	-4.38205	4.01692e-05	0.00350768	0.309816	HSD17B10
AKR1C4	-0.500919	11.1057	-4.37893	4.06232e-05	0.00353307	0.298934	AKR1C4
NMNAT3	-0.241188	4.22206	-4.36735	4.23536e-05	0.00365375	0.258549	NMNAT3
PIGC	-0.477312	10.099	-4.36603	4.25555e-05	0.00365375	0.253947	PIGC
TOLLIP	-0.300019	6.32996	-4.3655	4.26355e-05	0.00365375	0.252128	TOLLIP
ITM2A	0.712588	6.21281	4.36518	4.26857e-05	0.00365375	0.250988	ITM2A
PNP	-0.4138	6.36276	-4.36408	4.28542e-05	0.00365375	0.247174	PNP
HDAC2	0.16785	7.68775	4.36125	4.32929e-05	0.00367667	0.237318	HDAC2
ADD3	0.376862	9.06657	4.34926	4.51983e-05	0.00382349	0.195634	ADD3
ASB13	-0.348712	7.81967	-4.34287	4.62465e-05	0.00388713	0.17345	ASB13
FGFR2	0.54635	8.35397	4.34249	4.63096e-05	0.00388713	0.17213	FGFR2
RP11-38P22.2	0.30275	3.27368	4.33622	4.7363e-05	0.0039602	0.150369	RP11-38P22.2
RB1	0.399581	8.35867	4.33385	4.77684e-05	0.00397874	0.142123	RB1
AADAT	-0.488512	6.47158	-4.32345	4.95806e-05	0.00411386	0.106107	AADAT
ARHGEF37	0.576975	5.23946	4.31898	5.03805e-05	0.00416323	0.0906269	ARHGEF37
RXRA	-0.409469	6.23751	-4.3165	5.08301e-05	0.00416323	0.0820343	RXRA
MXRA8	0.259262	4.40953	4.31648	5.08332e-05	0.00416323	0.0819761	MXRA8
VAPA	0.163656	10.1609	4.31587	5.09446e-05	0.00416323	0.0798587	VAPA
PPP4R1	0.304181	7.03929	4.31339	5.13988e-05	0.00417605	0.0712755	PPP4R1
ABHD15	-0.381625	5.83764	-4.31291	5.14871e-05	0.00417605	0.0696153	ABHD15
C19orf60	-0.180719	5.50318	-4.31003	5.20195e-05	0.00420348	0.0596691	C19orf60
COL15A1	0.521069	2.61211	4.30177	5.35769e-05	0.00431324	0.0311467	COL15A1
HADH	-0.450381	8.49331	-4.29798	5.43075e-05	0.0043439	0.0180518	HADH
LINC00963	-0.384194	4.1506	-4.29771	5.4359e-05	0.0043439	0.017137	LINC00963
GNMT	-1.21148	8.68429	-4.29389	5.51046e-05	0.0043873	0.00396647	GNMT
ASL	-0.430825	9.56372	-4.29239	5.54004e-05	0.0043947	-0.0012085	ASL
SLC18B1	0.417012	5.74726	4.28968	5.59394e-05	0.00442126	-0.0105671	SLC18B1
STX3	0.388644	3.56956	4.28789	5.62982e-05	0.00443343	-0.0167456	STX3
NUSAP1	0.586694	5.71378	4.28571	5.6736e-05	0.00445172	-0.0242333	NUSAP1
GORAB	0.428887	6.52817	4.2836	5.7165e-05	0.00446919	-0.0315138	GORAB
ZBTB48	-0.279906	3.3556	-4.28169	5.75551e-05	0.0044835	-0.0380851	ZBTB48
PTH1R	-0.334875	5.39054	-4.2656	6.09479e-05	0.00473078	-0.0934287	PTH1R
GALK1	-0.809219	5.81097	-4.26142	6.18599e-05	0.00478442	-0.107777	GALK1
BCKDHB	-0.537131	7.24025	-4.25084	6.42302e-05	0.00495007	-0.144097	BCKDHB
LIN7A	-0.28015	4.33176	-4.24543	6.54742e-05	0.00502805	-0.162623	LIN7A
DSEL	0.661381	4.32147	4.23982	6.67898e-05	0.00511096	-0.181833	DSEL
CD109	1.06755	4.58492	4.23434	6.80993e-05	0.00519281	-0.200581	CD109
DHRS1	-0.524269	8.95379	-4.22965	6.92414e-05	0.00525049	-0.216638	DHRS1
ALDH1L1	-0.648225	8.68512	-4.22924	6.93406e-05	0.00525049	-0.21802	ALDH1L1
ETNK2	-0.545338	7.36365	-4.22686	6.99278e-05	0.00527082	-0.226161	ETNK2
LRRC4C	0.195244	3.26887	4.22618	7.00959e-05	0.00527082	-0.228477	LRRC4C
GNPTAB	0.352231	6.9136	4.21912	7.18685e-05	0.00538542	-0.252584	GNPTAB
OGFOD2	-0.298138	5.06507	-4.2133	7.33633e-05	0.00547489	-0.272451	OGFOD2
TGFB1I1	0.350425	2.81594	4.21237	7.36044e-05	0.00547489	-0.275617	TGFB1I1
PTPN13	0.240769	3.31371	4.21154	7.3821e-05	0.00547489	-0.278453	PTPN13
EXT1	0.430831	7.47418	4.2087	7.45645e-05	0.00551116	-0.288124	EXT1
CCDC102B	0.33805	2.77432	4.20724	7.49516e-05	0.00552093	-0.293121	CCDC102B
TUBB6	0.455137	5.32033	4.20285	7.61224e-05	0.00558816	-0.308076	TUBB6
SPINT2	0.4847	5.96822	4.19636	7.78856e-05	0.00568805	-0.330168	SPINT2
ERP29	-0.290238	9.29743	-4.19591	7.80084e-05	0.00568805	-0.331687	ERP29
FXYD1	-0.383806	9.38694	-4.1839	8.13819e-05	0.00591411	-0.372524	FXYD1
CFTR	0.653194	3.08521	4.17777	8.3157e-05	0.00601335	-0.393334	CFTR
TALDO1	-0.209881	9.43019	-4.17707	8.33603e-05	0.00601335	-0.395688	TALDO1
KDELC2	0.385044	5.05768	4.17632	8.35804e-05	0.00601335	-0.398231	KDELC2
SULT1A2	-0.509169	8.62365	-4.17176	8.49319e-05	0.00609035	-0.413698	SULT1A2
PRKACA	-0.280419	5.13607	-4.16187	8.79364e-05	0.00628498	-0.447214	PRKACA
OMD	0.1669	2.4329	4.16092	8.82288e-05	0.00628514	-0.450415	OMD
FLNA	0.323006	3.58746	4.15554	8.99114e-05	0.006384	-0.468625	FLNA
KIF22	-0.445294	3.70929	-4.14847	9.21683e-05	0.00652286	-0.492518	KIF22
CCDC3	0.375	5.94454	4.13956	9.50943e-05	0.00670802	-0.522634	CCDC3
MCAT	-0.253013	4.77262	-4.13442	9.68183e-05	0.00680746	-0.539946	MCAT
UPB1	-0.455137	10.1142	-4.13061	9.81201e-05	0.00687667	-0.552813	UPB1
MTFR1	-0.433169	7.39643	-4.11081	0.000105147	0.00734535	-0.619428	MTFR1
BIRC3	0.706619	5.4109	4.10442	0.000107516	0.00745434	-0.640885	BIRC3
ZGPAT	-0.410481	10.4735	-4.10432	0.000107555	0.00745434	-0.64123	ZGPAT
POLD2	-0.340263	7.47822	-4.10383	0.00010774	0.00745434	-0.642883	POLD2
ARHGEF3	0.346256	3.67617	4.10249	0.000108242	0.00746526	-0.647364	ARHGEF3
LCAT	-0.505188	9.47547	-4.09329	0.00011177	0.00768407	-0.678234	LCAT
TCF4	0.44245	7.95694	4.0898	0.000113132	0.00775314	-0.689898	TCF4
TM9SF3	0.219819	10.051	4.08321	0.000115757	0.00789824	-0.711968	TM9SF3
PPP2CA	0.193144	9.12317	4.08263	0.000115993	0.00789824	-0.713928	PPP2CA
NDRG2	-0.370225	8.78706	-4.08176	0.000116344	0.00789824	-0.716837	NDRG2
QDPR	-0.277169	11.3639	-4.07686	0.00011834	0.00800865	-0.733206	QDPR
STON1	0.223394	2.57861	4.07394	0.000119548	0.00804526	-0.742981	STON1
IL1R1	0.317625	9.30854	4.07375	0.000119624	0.00804526	-0.74359	IL1R1
MPST	-0.342519	8.95844	-4.07159	0.000120527	0.00808092	-0.750827	MPST
OCEL1	-0.342056	6.25887	-4.06989	0.000121238	0.00810351	-0.756488	OCEL1
SKA2	0.266269	7.69079	4.06591	0.000122928	0.00818562	-0.769802	SKA2
ITM2B	0.119656	12.2024	4.06521	0.000123223	0.00818562	-0.772105	ITM2B
CYB5D2	-0.261025	6.70239	-4.05898	0.000125917	0.00833763	-0.792907	CYB5D2
GINS1	0.723269	4.00778	4.05814	0.000126281	0.00833763	-0.795686	GINS1
GALNT7	0.370087	4.42996	4.04455	0.000132368	0.00870431	-0.840955	GALNT7
ZEB2	0.378669	5.53697	4.04396	0.000132639	0.00870431	-0.84292	ZEB2
LOC284014	-0.0639438	3.48206	-4.03115	0.000138643	0.00907084	-0.88548	LOC284014
NR1H3	-0.479525	7.07228	-4.02996	0.000139213	0.00908069	-0.889422	NR1H3
LDHD	-0.367	6.13901	-4.02712	0.000140584	0.00914262	-0.898846	LDHD
C16orf58	-0.335825	5.49457	-4.02347	0.000142368	0.00921003	-0.91096	C16orf58
IGFALS	-0.710556	7.19397	-4.02326	0.000142471	0.00921003	-0.91166	IGFALS
PCOLCE2	-0.793556	7.13421	-4.01873	0.000144717	0.00930281	-0.92669	PCOLCE2
PLAGL1	0.301506	3.6154	4.01863	0.000144766	0.00930281	-0.927012	PLAGL1
CXorf23	0.217225	3.12682	4.01296	0.000147621	0.00942319	-0.94578	CXorf23
ARL15	0.36945	3.95975	4.01287	0.000147667	0.00942319	-0.946081	ARL15
HEBP1	-0.249519	9.89815	-4.01233	0.000147944	0.00942319	-0.947881	HEBP1
ATL1	0.0656188	2.39789	4.00756	0.000150394	0.0095511	-0.963655	ATL1
HSPB9	-0.290494	4.52167	-4.00607	0.000151168	0.00956856	-0.96859	HSPB9
ZG16	-0.466919	8.90356	-4.00533	0.000151552	0.00956856	-0.971027	ZG16
SLFN12	0.273169	2.60846	4.00389	0.000152303	0.00958798	-0.975771	SLFN12
UBE2Q2	0.725087	6.71599	4.00209	0.000153252	0.00961978	-0.98174	UBE2Q2
ABCG2	-0.601356	7.42118	-3.99854	0.000155132	0.00967188	-0.993451	ABCG2
GLIS3	0.4126	2.92328	3.99737	0.000155758	0.00967188	-0.997321	GLIS3
LOC102725343	-0.3389	3.20378	-3.99726	0.000155816	0.00967188	-0.997676	LOC102725343
FAM117A	-0.404581	4.92161	-3.99717	0.000155868	0.00967188	-0.997999	FAM117A
BANP	-0.291056	5.42517	-3.98241	0.000163971	0.0101456	-1.04666	BANP
FBLN2	0.261225	3.48163	3.97739	0.000166817	0.0102691	-1.06318	FBLN2
CCDC112	0.187019	3.83194	3.97722	0.000166916	0.0102691	-1.06375	CCDC112
SLC7A9	-0.489094	6.74263	-3.96903	0.000171668	0.0105316	-1.0907	SLC7A9
MAP2K1	-0.581675	8.31953	-3.96529	0.000173878	0.010637	-1.10297	MAP2K1
XPO5	-0.164763	3.37235	-3.962	0.000175848	0.0107272	-1.11378	XPO5
VEGFC	0.252619	2.62887	3.95933	0.000177461	0.0107952	-1.12254	VEGFC
ANKRD29	0.477131	3.79308	3.95518	0.000180003	0.0109075	-1.13619	ANKRD29
ZNF385B	-0.530531	4.56508	-3.95467	0.000180314	0.0109075	-1.13784	ZNF385B
PID1	-0.352713	8.42526	-3.94958	0.000183476	0.0110678	-1.15452	PID1
NES	0.185187	2.72768	3.94826	0.000184308	0.0110682	-1.15887	NES
ZNF511	-0.325631	7.29788	-3.94795	0.000184504	0.0110682	-1.15989	ZNF511
LINC01420	0.251725	3.61415	3.94706	0.000185067	0.0110713	-1.16281	LINC01420
ASGR1	-0.272312	9.7341	-3.9444	0.000186752	0.0111413	-1.1715	ASGR1
APOM	-0.333519	10.5804	-3.93416	0.000193391	0.0115057	-1.205	APOM
2021-09-11	0.374125	7.29578	3.93191	0.000194883	0.0115113	-1.21237	2021-09-11
INPP5F	0.31015	2.90607	3.93166	0.000195048	0.0115113	-1.21318	INPP5F
PLP2	0.432719	4.56544	3.93161	0.00019508	0.0115113	-1.21334	PLP2
AKR1B10	2.12064	6.25156	3.93004	0.000196125	0.011532	-1.21846	AKR1B10
SWI5	-0.391887	5.70715	-3.92949	0.000196495	0.011532	-1.22027	SWI5
SFT2D3	-0.228031	6.5639	-3.92762	0.000197752	0.0115743	-1.22638	SFT2D3
RAB11B-AS1	-0.470775	5.49142	-3.92378	0.000200352	0.0116949	-1.23891	RAB11B-AS1
SMIM3	0.263256	2.80028	3.91247	0.000208206	0.0121207	-1.27577	SMIM3
LMCD1	0.293938	2.93076	3.90862	0.00021095	0.0122475	-1.28831	LMCD1
LIPC	-0.535738	9.54269	-3.90228	0.00021554	0.0124805	-1.30894	LIPC
ACTA2	0.690856	5.53772	3.90129	0.000216269	0.0124894	-1.31217	ACTA2
TCF12	0.240294	7.16747	3.89766	0.000218946	0.0126104	-1.32396	TCF12
ADRB2	-0.305631	3.98539	-3.89646	0.000219839	0.0126282	-1.32786	ADRB2
HIF1A	0.247081	10.292	3.89502	0.000220919	0.0126529	-1.33255	HIF1A
MLYCD	-0.321419	6.04085	-3.89362	0.000221967	0.0126529	-1.33709	MLYCD
RASL11B	0.107494	2.4425	3.89355	0.000222022	0.0126529	-1.33733	RASL11B
TMEM106C	0.279369	7.16239	3.88755	0.000226579	0.0128771	-1.35679	TMEM106C
SLCO2A1	0.163581	2.87978	3.88681	0.000227144	0.0128771	-1.35917	SLCO2A1
LDHB	0.36715	7.04078	3.87781	0.000234177	0.0132345	-1.38837	LDHB
KIAA1598	0.349356	7.86144	3.87718	0.000234672	0.0132345	-1.3904	KIAA1598
IGFBP6	0.226381	2.58676	3.87271	0.000238242	0.0134009	-1.40485	IGFBP6
RRM2B	0.395956	7.40243	3.86809	0.000241994	0.0135767	-1.41981	RRM2B
LPAR1	0.281269	2.83458	3.86385	0.000245485	0.0137031	-1.43352	LPAR1
CBS	-0.391506	7.62147	-3.86381	0.000245512	0.0137031	-1.43363	CBS
ASCC3	0.387412	6.39383	3.85993	0.000248755	0.0138342	-1.44619	ASCC3
SLC37A3	0.290319	5.33918	3.859	0.00024953	0.0138342	-1.44917	SLC37A3
AAMP	-0.216294	7.08819	-3.85869	0.000249794	0.0138342	-1.45018	AAMP
VPS51	-0.228825	7.31912	-3.85726	0.000251001	0.0138342	-1.45479	VPS51
EIF2AK4	0.488138	6.96113	3.8572	0.000251055	0.0138342	-1.455	EIF2AK4
PPP1R1A	-0.560425	9.53447	-3.85481	0.000253081	0.0139104	-1.46269	PPP1R1A
TMEM204	0.33535	4.78857	3.85174	0.000255714	0.0140113	-1.47259	TMEM204
IFI16	0.531162	6.16147	3.85117	0.000256209	0.0140113	-1.47444	IFI16
SELENBP1	-0.550863	8.84235	-3.84105	0.000265086	0.0144602	-1.50703	SELENBP1
RCAN1	-0.345725	9.95807	-3.83061	0.000274562	0.014918	-1.54063	RCAN1
PSMC1	-0.180575	8.73044	-3.83029	0.000274857	0.014918	-1.54165	PSMC1
FAM3B	0.795181	3.13301	3.82759	0.000277354	0.015016	-1.5503	FAM3B
ZBTB4	0.258731	7.25554	3.82377	0.00028094	0.0151721	-1.56259	ZBTB4
COL5A1	0.243406	3.26681	3.82094	0.000283616	0.0152385	-1.57165	COL5A1
FAHD2A	-0.440919	7.59124	-3.82071	0.000283836	0.0152385	-1.57239	FAHD2A
ERICH5	0.650525	4.71572	3.82025	0.000284278	0.0152385	-1.57388	ERICH5
ZFP3	0.289762	3.26683	3.81737	0.000287037	0.0153483	-1.58312	ZFP3
TMEM165	0.389194	6.15937	3.81446	0.000289851	0.0154606	-1.59244	TMEM165
MT1M	-1.4165	9.10694	-3.81182	0.000292424	0.0155302	-1.60089	MT1M
PROM1	0.698512	3.25625	3.81165	0.00029259	0.0155302	-1.60143	PROM1
GOLPH3	0.227712	9.95306	3.80977	0.000294438	0.0155703	-1.60745	GOLPH3
HYI	-0.402238	5.27753	-3.8081	0.000296092	0.0155703	-1.6128	HYI
EBPL	-0.392281	10.6517	-3.80809	0.000296104	0.0155703	-1.61284	EBPL
BC062753	0.260844	4.29193	3.80797	0.000296221	0.0155703	-1.61322	BC062753
PMEPA1	0.295956	3.63736	3.80391	0.000300275	0.0157452	-1.62621	PMEPA1
MPND	-0.3998	5.73461	-3.80221	0.000301982	0.0157964	-1.63163	MPND
MIR1244-3	0.107706	11.2999	3.79692	0.000307379	0.015985	-1.64855	MIR1244-3
P2RY14	0.337581	2.70799	3.79674	0.000307558	0.015985	-1.64911	P2RY14
ECT2	0.460956	3.71594	3.79651	0.000307801	0.015985	-1.64987	ECT2
LOC100288911	0.291969	2.63151	3.7947	0.000309664	0.0160433	-1.65563	LOC100288911
CISD3	-0.227881	8.60707	-3.79271	0.000311733	0.0161119	-1.66199	CISD3
CSGALNACT1	0.398662	4.06646	3.77929	0.000326016	0.01681	-1.70479	CSGALNACT1
LINC00623	-0.347738	8.75713	-3.77185	0.000334198	0.017191	-1.72846	LINC00623
ASMTL	-0.328313	5.70871	-3.76952	0.000336802	0.0172839	-1.73587	ASMTL
RAMP1	-0.653106	6.70393	-3.76862	0.000337809	0.0172945	-1.73872	RAMP1
AZGP1	-0.247269	12.9382	-3.7658	0.000340993	0.017401	-1.74768	AZGP1
IFNGR1	0.289744	9.45438	3.76485	0.000342072	0.017401	-1.75069	IFNGR1
SYNM	0.503025	3.77917	3.76465	0.0003423	0.017401	-1.75133	SYNM
MGMT	-0.379506	8.38193	-3.76288	0.000344324	0.017463	-1.75695	MGMT
CACUL1	0.218875	6.9549	3.75598	0.000352319	0.0178267	-1.77886	CACUL1
NUP43	0.3085	7.61274	3.751	0.000358195	0.0180817	-1.79465	NUP43
GLYCTK	-0.328519	8.64417	-3.74838	0.000361322	0.0181972	-1.80294	GLYCTK
PAPD7	-0.2224	5.96781	-3.74752	0.000362355	0.0182069	-1.80567	PAPD7
PRICKLE1	0.162025	3.48574	3.74558	0.000364694	0.0182465	-1.81181	PRICKLE1
MARVELD1	0.204719	5.45299	3.74547	0.00036483	0.0182465	-1.81216	MARVELD1
UHRF1	0.240762	2.51843	3.74014	0.000371333	0.018529	-1.82902	UHRF1
ARMCX6	0.354325	7.49428	3.73528	0.000377359	0.0187864	-1.84437	ARMCX6
PRKAR1A	0.17615	11.7019	3.734	0.000378971	0.0188234	-1.84844	PRKAR1A
PLK2	0.411262	6.79558	3.73322	0.000379953	0.018829	-1.85091	PLK2
SPIN4	0.399806	4.27429	3.73209	0.000381377	0.0188564	-1.85448	SPIN4
ECH1	-0.457981	8.6539	-3.7309	0.000382874	0.0188873	-1.85821	ECH1
CTHRC1	0.421631	2.55104	3.72702	0.000387828	0.0190882	-1.87047	CTHRC1
NIT2	-0.277656	10.0157	-3.72385	0.000391907	0.0192452	-1.88045	NIT2
ST13	-0.241688	10.6417	-3.72275	0.000393336	0.0192717	-1.88392	ST13
ZNF320	0.182056	2.47964	3.71485	0.00040374	0.0197368	-1.90881	ZNF320
FAM221A	-0.304513	6.09574	-3.71258	0.000406784	0.0198092	-1.91597	FAM221A
ADCY1	-0.66915	5.923	-3.71238	0.00040705	0.0198092	-1.91659	ADCY1
DENR	0.2381	8.97347	3.70907	0.000411514	0.0199815	-1.92699	DENR
SULF2	0.767112	6.92551	3.7045	0.000417771	0.0202399	-1.94137	SULF2
GLUL	-0.7538	8.30978	-3.70257	0.000420432	0.0203234	-1.94742	GLUL
HSPB2	0.221969	2.78203	3.70147	0.000421972	0.0203242	-1.95091	HSPB2
KAL1	0.213562	2.59967	3.70121	0.000422326	0.0203242	-1.95171	KAL1
TCEA3	-0.334488	9.32614	-3.6991	0.000425276	0.0204208	-1.95834	TCEA3
DIS3L	-0.213069	7.56665	-3.69825	0.00042646	0.0204323	-1.96099	DIS3L
MYOF	0.517519	3.65008	3.69495	0.000431128	0.0205788	-1.97136	MYOF
PVALB	-0.326494	3.14067	-3.69474	0.000431418	0.0205788	-1.972	PVALB
NAAA	-0.371069	7.13006	-3.69321	0.000433603	0.0206376	-1.97681	NAAA
PIGV	-0.303637	6.9045	-3.69134	0.000436276	0.0206982	-1.98267	PIGV
RASGRP3	0.30835	4.35269	3.69042	0.0004376	0.0206982	-1.98556	RASGRP3
FCGRT	-0.3062	9.72236	-3.69032	0.000437743	0.0206982	-1.98587	FCGRT
LXN	0.627062	4.82607	3.6892	0.000439366	0.0207297	-1.98939	LXN
CSNK2A2	-0.245519	4.86406	-3.68505	0.000445395	0.0209334	-2.00237	CSNK2A2
FBN1	0.478581	2.9264	3.68479	0.000445782	0.0209334	-2.0032	FBN1
FANCI	0.117794	2.60978	3.68424	0.000446584	0.0209334	-2.00491	FANCI
NPR3	0.613225	5.31969	3.68284	0.000448644	0.0209845	-2.0093	NPR3
AK021804	0.709669	3.81096	3.6815	0.000450623	0.0210317	-2.01349	AK021804
DTNA	0.339781	2.57439	3.67976	0.000453211	0.021107	-2.01894	DTNA
GUCY1B3	0.3535	6.37424	3.67845	0.000455155	0.021152	-2.02302	GUCY1B3
CLPP	-0.316631	7.29938	-3.67659	0.000457949	0.0212326	-2.02884	CLPP
FAM213B	0.369125	5.08706	3.67562	0.000459419	0.0212326	-2.0319	FAM213B
TMEM120A	-0.351669	8.1714	-3.67534	0.000459831	0.0212326	-2.03275	TMEM120A
CYS1	0.249938	2.51783	3.66992	0.000468091	0.021568	-2.0497	CYS1
WDR82	0.162769	8.96779	3.66874	0.000469907	0.0216057	-2.05339	WDR82
ANKRD50	0.276825	6.69683	3.66326	0.000478411	0.0219501	-2.07046	ANKRD50
CCL2	0.583744	4.61929	3.66073	0.000482402	0.0220865	-2.07837	CCL2
MUC8	-0.207875	5.29849	-3.65919	0.00048484	0.0221513	-2.08317	MUC8
BNIP3	-0.350456	9.17779	-3.65827	0.000486297	0.0221711	-2.08602	BNIP3
ADH1B	-0.13985	13.3153	-3.65676	0.000488712	0.0222344	-2.09074	ADH1B
FZD1	0.338856	5.67328	3.65158	0.000497054	0.0225664	-2.10684	FZD1
GCDH	-0.472313	7.60158	-3.65094	0.000498095	0.0225664	-2.10883	GCDH
ARMCX2	0.349831	4.07806	3.64836	0.00050232	0.0227103	-2.11687	ARMCX2
LINC00238	-0.325737	2.93603	-3.64711	0.000504375	0.0227557	-2.12075	LINC00238
FUOM	-0.275025	9.04817	-3.64582	0.000506503	0.0228042	-2.12476	FUOM
PGAP2	-0.241981	5.86053	-3.64494	0.000507975	0.022823	-2.12752	PGAP2
RAD51AP1	0.581125	4.24078	3.64112	0.000514351	0.0230616	-2.13938	RAD51AP1
TMEM246	0.0889312	2.4115	3.6393	0.000517417	0.0231512	-2.14504	TMEM246
ASCC1	-0.502906	5.27899	-3.63538	0.000524077	0.0233529	-2.1572	ASCC1
NT5DC1	-0.192919	8.80583	-3.63537	0.000524082	0.0233529	-2.15721	NT5DC1
LARP6	0.152469	3.40964	3.63469	0.000525256	0.0233572	-2.15934	LARP6
SMARCE1	0.199694	9.68778	3.62378	0.000544271	0.0241531	-2.19315	SMARCE1
HOXC4	0.158112	3.3191	3.61454	0.000560878	0.0248318	-2.22172	HOXC4
DSPP	-0.171944	3.93043	-3.614	0.000561857	0.0248318	-2.22338	DSPP
TACO1	-0.223513	7.48436	-3.61172	0.000566042	0.0249229	-2.23043	TACO1
KIF16B	0.293969	4.50278	3.61162	0.00056622	0.0249229	-2.23073	KIF16B
GALNT3	0.366769	2.61583	3.60867	0.000571673	0.0251119	-2.23984	GALNT3
ADRA2A	0.273475	2.48469	3.60665	0.000575437	0.025226	-2.24607	ADRA2A
PPAPDC1A	0.179369	2.80707	3.60255	0.000583143	0.0255122	-2.25871	PPAPDC1A
PMM1	-0.347794	5.50838	-3.59794	0.000591941	0.0258449	-2.27294	PMM1
HEG1	0.205719	4.20081	3.59622	0.000595244	0.0259368	-2.27822	HEG1
ENKD1	-0.427138	4.28386	-3.5928	0.000601885	0.0260907	-2.28876	ENKD1
QSOX1	0.238106	5.04488	3.59276	0.000601964	0.0260907	-2.28889	QSOX1
SMAD2	0.229256	7.47267	3.59245	0.000602557	0.0260907	-2.28982	SMAD2
CDKN2C	0.455462	4.3219	3.59192	0.000603594	0.0260907	-2.29146	CDKN2C
ADHFE1	-0.461031	6.0701	-3.58962	0.000608107	0.0262334	-2.29853	ADHFE1
MT1F	-0.987625	11.2839	-3.58898	0.000609373	0.0262357	-2.3005	MT1F
CCDC101	-0.201425	4.91065	-3.58823	0.00061086	0.0262476	-2.30282	CCDC101
BCHE	-0.422513	12.0204	-3.58705	0.000613196	0.0262958	-2.30644	BCHE
GJB1	-0.231744	9.2454	-3.58583	0.000615624	0.0263477	-2.3102	GJB1
CENPU	0.812606	4.79346	3.58357	0.000620136	0.0264483	-2.31713	CENPU
PAWR	0.38765	6.47151	3.58343	0.000620416	0.0264483	-2.31756	PAWR
GRPEL1	-0.319387	7.27112	-3.58127	0.000624771	0.0265816	-2.3242	GRPEL1
HSD17B14	-0.482469	4.19607	-3.57832	0.000630756	0.0267836	-2.33325	HSD17B14
KCTD1	0.219875	3.76172	3.57767	0.000632083	0.0267874	-2.33525	KCTD1
SYAP1	-0.277444	6.82304	-3.57528	0.000636977	0.0269421	-2.34257	SYAP1
DHRS11	-0.366881	4.39692	-3.57031	0.000647297	0.027249	-2.35782	DHRS11
PKLR	-0.420913	4.1364	-3.5701	0.00064772	0.027249	-2.35844	PKLR
LOC101928047	-0.144225	2.63475	-3.56997	0.000648006	0.027249	-2.35886	LOC101928047
ICAM3	-0.454475	8.40424	-3.56933	0.000649349	0.0272514	-2.36083	ICAM3
GSTA3	-0.443306	8.68212	-3.56874	0.000650581	0.0272514	-2.36263	GSTA3
ATAD3A	-0.254506	4.23574	-3.56794	0.000652266	0.0272693	-2.36508	ATAD3A
FGF14-AS2	-0.406856	4.27062	-3.56718	0.000653864	0.0272834	-2.3674	FGF14-AS2
LINC01128	-0.613819	5.66429	-3.56579	0.000656809	0.0273025	-2.37167	LINC01128
FABP4	1.65888	6.95993	3.56557	0.000657278	0.0273025	-2.37235	FABP4
SMS	0.2039	8.19447	3.56514	0.000658179	0.0273025	-2.37365	SMS
ANXA2P2	0.462712	7.46063	3.56446	0.000659636	0.0273025	-2.37574	ANXA2P2
PTMA	0.127219	12.0254	3.56347	0.000661744	0.0273025	-2.37877	PTMA
LOXL1	0.212125	2.57328	3.5634	0.000661886	0.0273025	-2.37898	LOXL1
NSMCE1	-0.261056	7.43888	-3.55542	0.000679118	0.0279446	-2.40336	NSMCE1
FERMT1	0.110244	2.51697	3.55448	0.000681178	0.0279446	-2.40623	FERMT1
PEMT	-0.556169	9.54114	-3.55442	0.000681324	0.0279446	-2.40644	PEMT
CDH6	0.255781	2.51356	3.55285	0.000684776	0.0280331	-2.41123	CDH6
CYSTM1	0.254831	8.90483	3.55171	0.00068729	0.0280829	-2.41471	CYSTM1
NOP58	0.280756	8.52143	3.55085	0.000689202	0.028086	-2.41734	NOP58
UBE2NL	0.112594	7.41592	3.5505	0.000689958	0.028086	-2.41838	UBE2NL
PIH1D1	-0.217819	6.79817	-3.54873	0.00069391	0.0281421	-2.4238	PIH1D1
LRRC17	0.459788	4.34325	3.54821	0.000695077	0.0281421	-2.42539	LRRC17
ARHGAP23	0.297	4.12925	3.54757	0.000696493	0.0281421	-2.42732	ARHGAP23
GPC4	0.06355	2.45294	3.54756	0.000696536	0.0281421	-2.42738	GPC4
DEFB1	0.521669	11.148	3.54622	0.000699527	0.0282103	-2.43144	DEFB1
ABAT	-0.266338	3.90478	-3.54424	0.000704004	0.0283381	-2.43749	ABAT
ZFPL1	-0.193844	3.95172	-3.54321	0.000706341	0.0283795	-2.44064	ZFPL1
PMVK	-0.301388	7.70512	-3.54138	0.000710505	0.0284939	-2.44621	PMVK
NCKAP1	0.17825	8.80597	3.54019	0.000713217	0.0285498	-2.44982	NCKAP1
RP11-488L18.10	0.350863	4.71676	3.53564	0.000723732	0.0289172	-2.4637	RP11-488L18.10
FLJ37453	-0.289975	4.94172	-3.5347	0.000725906	0.0289507	-2.46654	FLJ37453
CAP2	0.385294	4.02054	3.5341	0.000727301	0.028953	-2.46836	CAP2
YAP1	0.282325	5.00578	3.53109	0.000734355	0.0291802	-2.47751	YAP1
APCDD1	0.309994	2.59725	3.52946	0.000738217	0.0292647	-2.48248	APCDD1
HOGA1	-0.364888	7.51778	-3.52883	0.000739703	0.0292647	-2.48439	HOGA1
NCAM2	-0.318544	2.57837	-3.52848	0.000740536	0.0292647	-2.48546	NCAM2
C3P1	-0.354194	11.0128	-3.52552	0.00074761	0.0294904	-2.49447	C3P1
SACS	0.238063	2.77331	3.52285	0.000754014	0.029689	-2.50255	SACS
LOC101930114	-0.31665	5.45354	-3.52211	0.000755804	0.0297044	-2.5048	LOC101930114
VOPP1	0.296175	6.71696	3.52156	0.000757149	0.0297044	-2.50648	VOPP1
RGS4	0.428169	2.5936	3.52025	0.00076033	0.0297298	-2.51045	RGS4
PDE4A	0.248175	2.561	3.52016	0.000760544	0.0297298	-2.51072	PDE4A
AKR1D1	-0.283806	12.6116	-3.51887	0.000763704	0.0297745	-2.51465	AKR1D1
CPSF4	-0.220725	5.68013	-3.51846	0.000764702	0.0297745	-2.51589	CPSF4
NEXN	0.452787	2.62751	3.518	0.000765811	0.0297745	-2.51726	NEXN
C1orf35	-0.0730062	5.04303	-3.51452	0.000774391	0.0300542	-2.52782	C1orf35
GULP1	0.335594	2.70565	3.51391	0.000775912	0.0300593	-2.52967	GULP1
F13A1	0.2596	2.5604	3.51227	0.000779997	0.0301636	-2.53465	F13A1
FRMD3	0.151056	3.19211	3.50808	0.000790496	0.0304677	-2.54731	FRMD3
THRSP	-0.872244	8.95699	-3.50801	0.000790675	0.0304677	-2.54753	THRSP
FKTN	0.199662	4.27951	3.50531	0.000797529	0.0306772	-2.5557	FKTN
KHK	-0.362325	5.69054	-3.50364	0.000801803	0.030787	-2.56076	KHK
RNF6	0.212325	7.99242	3.49924	0.000813136	0.0311668	-2.57405	RNF6
KDELR3	0.665475	7.43567	3.49608	0.000821367	0.0314267	-2.58359	KDELR3
FPGS	-0.218656	5.60482	-3.49366	0.000827737	0.0315797	-2.5909	FPGS
PPP1CA	-0.269438	8.209	-3.49345	0.000828281	0.0315797	-2.59153	PPP1CA
CCR2	0.478562	3.26807	3.48984	0.000837884	0.0318897	-2.60244	CCR2
C7orf55	-0.284981	8.57654	-3.48852	0.000841399	0.0319672	-2.6064	C7orf55
LIME1	-0.334363	8.71907	-3.48757	0.000843966	0.0320086	-2.60928	LIME1
TNFRSF12A	0.450575	5.03043	3.48669	0.000846334	0.0320423	-2.61194	TNFRSF12A
APOLD1	0.311725	4.35344	3.4847	0.000851718	0.0321899	-2.61794	APOLD1
HMGN4	0.322569	6.99814	3.48312	0.000856008	0.0322957	-2.62269	HMGN4
MTCL1	0.172863	2.46165	3.48113	0.000861431	0.0324437	-2.62867	MTCL1
GPRASP1	0.159706	2.66243	3.47972	0.000865312	0.0324841	-2.63292	GPRASP1
SMIM1	-0.197206	5.41653	-3.47889	0.000867591	0.0324841	-2.63541	SMIM1
CYP4F11	-0.364538	6.86946	-3.47858	0.000868455	0.0324841	-2.63635	CYP4F11
BCKDHA	-0.261981	6.60251	-3.47856	0.000868504	0.0324841	-2.63641	BCKDHA
H2AFY2	0.2453	4.93147	3.47742	0.000871665	0.0324949	-2.63985	H2AFY2
HIST1H4J	-0.53695	5.92418	-3.47737	0.000871792	0.0324949	-2.63998	HIST1H4J
SLC25A1	-0.363712	7.933	-3.47552	0.000876952	0.0326218	-2.64557	SLC25A1
CRYAB	0.784119	3.20572	3.47439	0.000880102	0.0326218	-2.64896	CRYAB
CRAT	-0.2697	6.17396	-3.47428	0.000880391	0.0326218	-2.64927	CRAT
TGFBI	0.400256	9.96204	3.47399	0.000881222	0.0326218	-2.65016	TGFBI
AGXT2	-0.427069	8.05704	-3.47189	0.000887123	0.0327703	-2.65648	AGXT2
DNAJC17	-0.286775	3.89194	-3.47148	0.000888261	0.0327703	-2.65769	DNAJC17
MT1X	-0.627144	12.9313	-3.47078	0.000890255	0.032788	-2.65981	MT1X
TMEM57	-0.279325	6.17518	-3.46787	0.000898514	0.033036	-2.66854	TMEM57
CBX1	0.160787	6.29924	3.46597	0.000903943	0.0331793	-2.67424	CBX1
HPR	-0.412813	10.887	-3.46391	0.000909856	0.0333398	-2.68041	HPR
CTSLP8	-0.396537	4.11024	-3.4617	0.000916262	0.0335178	-2.68704	CTSLP8
YBX3	0.56375	7.72231	3.461	0.000918306	0.033536	-2.68915	YBX3
RHPN2	-0.242	7.00132	-3.45826	0.000926305	0.0337304	-2.69735	RHPN2
JAM2	0.287087	4.15144	3.45811	0.000926745	0.0337304	-2.6978	JAM2
WWC3	0.180731	3.7935	3.45754	0.000928439	0.0337354	-2.69953	WWC3
GPS1	-0.131969	5.44347	-3.45479	0.000936555	0.0339302	-2.70776	GPS1
C4orf32	0.437406	7.4219	3.45466	0.000936936	0.0339302	-2.70814	C4orf32
ZNF367	0.545406	3.69103	3.45351	0.000940366	0.0339635	-2.7116	ZNF367
NAP1L1	0.255325	4.47265	3.4533	0.00094099	0.0339635	-2.71222	NAP1L1
HAO2	-0.49585	9.62885	-3.4519	0.000945164	0.0340076	-2.71641	HAO2
TNS3	0.360525	9.09833	3.45183	0.000945357	0.0340076	-2.7166	TNS3
ENOPH1	0.2066	8.3281	3.45131	0.000946923	0.0340076	-2.71816	ENOPH1
GPR125	-0.237269	2.6826	-3.44955	0.000952213	0.0341409	-2.72343	GPR125
GCAT	-0.374475	7.46304	-3.44863	0.000954977	0.0341835	-2.72617	GCAT
TNC	0.568756	3.90243	3.4466	0.000961134	0.0343471	-2.73225	TNC
TMEM256	-0.369494	8.60793	-3.44602	0.000962914	0.034354	-2.73399	TMEM256
GPT	-0.28295	5.06044	-3.44438	0.000967912	0.0344755	-2.73889	GPT
FBXO7	-0.438006	7.95918	-3.44229	0.000974319	0.0346467	-2.74512	FBXO7
S1PR3	0.567225	5.68	3.43992	0.000981645	0.03485	-2.7522	S1PR3
ZKSCAN7	0.148844	2.5924	3.43872	0.00098538	0.0348513	-2.75579	ZKSCAN7
CRYBG3	0.363781	5.36793	3.43872	0.000985382	0.0348513	-2.75579	CRYBG3
RASA1	0.185888	7.51667	3.43832	0.000986631	0.0348513	-2.75699	RASA1
MRPS18B	-0.245844	7.37711	-3.43784	0.00098812	0.0348513	-2.75841	MRPS18B
S100A14	0.381294	6.54064	3.43729	0.000989829	0.0348549	-2.76005	S100A14
RAB10	0.176406	9.91415	3.43646	0.000992442	0.0348901	-2.76254	RAB10
PCBD2	-0.356694	5.01169	-3.43473	0.00099786	0.0350237	-2.76768	PCBD2
PDZRN4	0.076625	2.40781	3.4316	0.00100777	0.0353143	-2.77702	PDZRN4
TSKU	-0.543513	7.41026	-3.43078	0.00101039	0.0353489	-2.77947	TSKU
MT1G	-0.671856	12.1178	-3.42166	0.00103983	0.036284	-2.80659	MT1G
HSPB8	0.482831	3.51317	3.42147	0.00104047	0.036284	-2.80718	HSPB8
WBP11	-0.323694	4.91086	-3.41993	0.00104553	0.036402	-2.81176	WBP11
ENTPD3-AS1	-0.236594	2.86372	-3.41925	0.00104775	0.0364205	-2.81376	ENTPD3-AS1
CTNNBL1	-0.217931	5.67542	-3.41571	0.00105948	0.0367695	-2.82428	CTNNBL1
VPS28	-0.350237	7.72289	-3.41389	0.00106558	0.036922	-2.8297	VPS28
ERBB2IP	0.194519	9.85278	3.41265	0.00106975	0.0370073	-2.83338	ERBB2IP
HIATL1	0.244212	6.82839	3.4117	0.00107295	0.0370585	-2.8362	HIATL1
C5orf27	-1.28982	6.92485	-3.40973	0.00107961	0.037167	-2.84204	C5orf27
PECR	-0.399288	9.62301	-3.40933	0.00108096	0.037167	-2.84322	PECR
RPS27L	0.297194	12.4745	3.40925	0.00108123	0.037167	-2.84346	RPS27L
PEX10	-0.245456	3.71871	-3.40189	0.0011065	0.0378843	-2.86526	PEX10
PURA	0.226206	9.14449	3.40181	0.00110681	0.0378843	-2.86552	PURA
STK40	-0.218831	5.25892	-3.40165	0.00110735	0.0378843	-2.86598	STK40
COBLL1	-0.481575	4.19192	-3.40059	0.00111103	0.0379176	-2.86911	COBLL1
ENOSF1	-0.350413	7.99761	-3.40036	0.00111182	0.0379176	-2.86979	ENOSF1
RNF180	0.269019	3.18676	3.39812	0.00111967	0.0381253	-2.87643	RNF180
GSDMD	-0.2336	5.8584	-3.3976	0.00112151	0.0381278	-2.87797	GSDMD
PHGDH	-0.430069	7.00033	-3.39693	0.00112385	0.0381476	-2.87994	PHGDH
PINK1	-0.332481	6.58881	-3.39578	0.00112794	0.0382264	-2.88337	PINK1
TOP2B	0.212094	7.51814	3.39262	0.00113915	0.0385329	-2.8927	TOP2B
TMEM184B	0.242487	6.04935	3.39174	0.00114229	0.0385329	-2.89529	TMEM184B
ZBED5	0.246331	6.29956	3.39165	0.00114262	0.0385329	-2.89557	ZBED5
ROGDI	-0.243519	5.83244	-3.39124	0.0011441	0.0385329	-2.89679	ROGDI
NDN	0.212762	3.76136	3.38955	0.00115017	0.038677	-2.90178	NDN
PLS3	0.149762	12.0746	3.38703	0.00115927	0.0389228	-2.90921	PLS3
ZBTB47	0.226075	5.0254	3.38193	0.00117793	0.0394505	-2.92427	ZBTB47
SPSB3	-0.153737	4.29797	-3.38164	0.001179	0.0394505	-2.92512	SPSB3
IFRD2	-0.2905	7.22176	-3.38124	0.00118045	0.0394505	-2.92629	IFRD2
RFNG	-0.250738	5.89424	-3.37789	0.00119289	0.0398046	-2.93617	RFNG
FRMD6	0.535312	5.21954	3.37652	0.00119798	0.039913	-2.94019	FRMD6
CXCL12	0.310637	7.53711	3.37586	0.00120048	0.0399348	-2.94215	CXCL12
ACAD8	-0.297088	6.49636	-3.37513	0.00120322	0.0399648	-2.9443	ACAD8
NTHL1	-0.279844	5.79887	-3.37426	0.00120649	0.0400119	-2.94686	NTHL1
FAM151A	-1.11648	5.04474	-3.37252	0.00121307	0.0401159	-2.95199	FAM151A
FAM129A	0.283888	2.80472	3.37206	0.00121478	0.0401159	-2.95332	FAM129A
MT1HL1	-0.501088	12.5337	-3.37196	0.00121518	0.0401159	-2.95363	MT1HL1
MCM6	0.594513	6.4714	3.37064	0.00122018	0.0402124	-2.95749	MCM6
SHISA3	0.144144	2.46064	3.37021	0.00122182	0.0402124	-2.95876	SHISA3
LINC01279	0.337462	2.50858	3.36614	0.00123747	0.0405419	-2.97075	LINC01279
C6orf226	-0.233075	3.65511	-3.36566	0.0012393	0.0405419	-2.97215	C6orf226
KIAA0101	0.71115	5.54742	3.36565	0.00123936	0.0405419	-2.97219	KIAA0101
PCOLCE	-0.593763	7.16956	-3.36537	0.00124042	0.0405419	-2.973	PCOLCE
C16orf95	-0.113844	3.3424	-3.36517	0.00124119	0.0405419	-2.97359	C16orf95
MT1H	-0.620894	12.5115	-3.36259	0.00125122	0.0408078	-2.98117	MT1H
RAB17	-0.287125	7.78239	-3.35883	0.00126597	0.0412267	-2.99221	RAB17
ACAA1	-0.367044	9.13132	-3.35459	0.00128279	0.0417118	-3.00464	ACAA1
LDLRAP1	-0.234181	5.20844	-3.35319	0.0012884	0.0418315	-3.00876	LDLRAP1
GAMT	-0.245031	7.01347	-3.3498	0.00130203	0.0420919	-3.01867	GAMT
RAB37	-0.213025	4.59697	-3.34957	0.00130299	0.0420919	-3.01936	RAB37
DMTF1	0.206894	4.05153	3.34942	0.00130356	0.0420919	-3.01978	DMTF1
MAP1LC3A	-0.325187	7.37135	-3.34897	0.0013054	0.0420919	-3.0211	MAP1LC3A
LRRC57	0.231931	4.67081	3.34879	0.00130614	0.0420919	-3.02163	LRRC57
RGS5	-0.309375	3.53175	-3.3468	0.00131424	0.0422829	-3.02746	RGS5
DYNC1LI2	0.1623	6.41321	3.34638	0.00131597	0.0422829	-3.0287	DYNC1LI2
SAT2	-0.301388	10.2435	-3.34514	0.00132103	0.042337	-3.03231	SAT2
SETD6	-0.222587	3.85947	-3.34487	0.00132216	0.042337	-3.03312	SETD6
DEK	0.241106	8.70808	3.34454	0.00132352	0.042337	-3.03408	DEK
PPP1R14A	0.224537	3.67994	3.34034	0.00134087	0.0428289	-3.04635	PPP1R14A
SLC30A7	0.341294	8.13036	3.33966	0.00134372	0.0428486	-3.04835	SLC30A7
ZNF84	0.240075	4.71087	3.33924	0.00134545	0.0428486	-3.04956	ZNF84
THSD7A	0.653969	3.1849	3.33764	0.00135217	0.0429993	-3.05425	THSD7A
GLYAT	-0.410194	9.13042	-3.33376	0.00136854	0.0434403	-3.06557	GLYAT
LOC100287590	-0.118969	3.99213	-3.33329	0.00137053	0.0434403	-3.06694	LOC100287590
NDUFV1	-0.25585	8.49251	-3.33293	0.00137205	0.0434403	-3.06799	NDUFV1
MTMR3	0.145344	4.46435	3.33221	0.00137514	0.0434744	-3.0701	MTMR3
HSPA4L	0.474781	4.91801	3.33066	0.00138174	0.0436193	-3.07461	HSPA4L
IFFO2	0.128919	3.04797	3.32884	0.00138956	0.0437744	-3.07992	IFFO2
FAM169A	0.568794	3.97785	3.3283	0.00139189	0.0437744	-3.0815	FAM169A
ECHS1	-0.215363	11.551	-3.32811	0.00139271	0.0437744	-3.08206	ECHS1
SLC25A13	-0.216906	10.3263	-3.32698	0.0013976	0.0438643	-3.08535	SLC25A13
TMUB1	-0.200662	6.45929	-3.32629	0.00140058	0.0438943	-3.08735	TMUB1
CLIC6	0.542625	2.59917	3.32366	0.00141202	0.0441482	-3.09501	CLIC6
LOC100310756	-0.249744	5.33815	-3.32349	0.00141276	0.0441482	-3.0955	LOC100310756
APOA4	-0.595156	6.16224	-3.32233	0.00141783	0.0442322	-3.09888	APOA4
MAMDC2	0.133463	2.41779	3.32147	0.00142163	0.0442322	-3.10139	MAMDC2
MOXD1	0.064725	2.38679	3.32074	0.00142481	0.0442322	-3.10349	MOXD1
PANX1	0.193794	5.63081	3.32039	0.00142635	0.0442322	-3.10451	PANX1
TPM2	0.767212	3.23258	3.32021	0.00142719	0.0442322	-3.10506	TPM2
PXMP2	-0.484644	10.366	-3.32009	0.0014277	0.0442322	-3.1054	PXMP2
APP	0.305963	10.2693	3.31835	0.0014354	0.0444071	-3.11046	APP
NETO2	0.0699187	2.40563	3.31643	0.00144394	0.0445772	-3.11604	NETO2
CFDP1	0.201062	7.57174	3.31619	0.00144501	0.0445772	-3.11674	CFDP1
SORBS3	-0.166319	3.07568	-3.31514	0.00144971	0.0446586	-3.11979	SORBS3
EPHX2	-0.381962	8.01301	-3.31324	0.00145826	0.0448582	-3.12532	EPHX2
ACTL6A	0.210094	6.488	3.30817	0.00148124	0.0454324	-3.14003	ACTL6A
CECR5	-0.186475	7.33347	-3.30813	0.00148144	0.0454324	-3.14015	CECR5
SNRNP25	-0.478719	7.18649	-3.30774	0.00148323	0.0454324	-3.14129	SNRNP25
LOC100289361	-0.187213	4.30119	-3.30446	0.00149829	0.0457525	-3.15079	LOC100289361
CHMP2A	-0.282294	9.63424	-3.30414	0.0014998	0.0457525	-3.15174	CHMP2A
PCBD1	-0.440487	9.3614	-3.30385	0.00150114	0.0457525	-3.15258	PCBD1
PIK3CB	0.222756	6.2489	3.30363	0.00150212	0.0457525	-3.15319	PIK3CB
COX7A1	0.580262	5.10419	3.30061	0.00151621	0.0461165	-3.16196	COX7A1
ACADSB	-0.298538	10.2233	-3.29974	0.00152025	0.0461746	-3.16447	ACADSB
MOGAT2	-0.283081	2.94186	-3.29859	0.00152565	0.0462737	-3.1678	MOGAT2
CDA	-0.408169	5.78892	-3.29747	0.00153091	0.0463684	-3.17104	CDA
AKR7A2	-0.498169	7.95617	-3.2935	0.00154974	0.0468731	-3.18252	AKR7A2
MT2A	-0.511262	13.3758	-3.29195	0.00155716	0.0470319	-3.18701	MT2A
NNT-AS1	0.465687	6.38285	3.29123	0.00156065	0.0470715	-3.18912	NNT-AS1
SLC25A26	-0.285275	6.49524	-3.29037	0.00156477	0.0471303	-3.1916	SLC25A26
RAPGEF6	0.312631	4.8331	3.28846	0.00157399	0.0473421	-3.19712	RAPGEF6
ZIC1	-0.591244	4.64663	-3.28787	0.00157683	0.0473617	-3.19881	ZIC1
ZNF765	0.194862	6.35306	3.28453	0.00159309	0.0477299	-3.20845	ZNF765
UBP1	0.228737	8.44274	3.28445	0.0015935	0.0477299	-3.20869	UBP1
ITGA6	0.374644	5.91158	3.28283	0.00160145	0.047902	-3.21337	ITGA6
RTN1	0.476075	3.93676	3.28238	0.00160368	0.0479024	-3.21467	RTN1
CBX6	0.2094	5.37267	3.28103	0.00161031	0.0480343	-3.21855	CBX6
POLD3	0.248262	4.76276	3.27879	0.00162145	0.0482676	-3.22502	POLD3
ZNF43	0.122287	2.99763	3.27814	0.00162468	0.0482676	-3.22689	ZNF43
GPC3	0.781112	2.77436	3.27811	0.00162482	0.0482676	-3.22697	GPC3
PPP1R16A	-0.409756	7.24349	-3.2752	0.00163941	0.0486343	-3.23537	PPP1R16A
CCL21	0.51915	2.79758	3.27271	0.00165195	0.0489394	-3.24253	CCL21
HMGCL	-0.197769	9.8909	-3.27107	0.00166029	0.0491191	-3.24725	HMGCL
ZNF468	0.453369	5.3141	3.26911	0.0016703	0.0493479	-3.2529	ZNF468
ARMCX1	0.4415	5.60622	3.2685	0.00167341	0.0493725	-3.25465	ARMCX1
ZWINT	0.600962	5.00057	3.26791	0.00167646	0.0493795	-3.25635	ZWINT
PAIP2B	-0.295594	6.52225	-3.2675	0.00167853	0.0493795	-3.25751	PAIP2B
CTSL	-0.265669	9.68962	-3.26699	0.00168119	0.0493795	-3.259	CTSL
CCDC80	0.116094	3.49672	3.26668	0.00168277	0.0493795	-3.25988	CCDC80
STK16	-0.192463	5.06661	-3.26231	0.00170544	0.0499769	-3.27244	STK16

## Sheet: Non-fibrosisNAFLD_DEGs
	logFC	AveExpr	t	P.Value	adj.P.Val	B
PHLDA1	-2.39108	12.5787	-11.1155	4.17108e-15	3.4122e-11	24.0899
FOSB	-4.36644	10.3444	-10.9786	6.49166e-15	3.4122e-11	23.6643
FAM107A	-2.16927	11.5335	-10.9494	7.13623e-15	3.4122e-11	23.5732
MIR21	-2.12339	11.5986	-10.8787	8.97782e-15	3.4122e-11	23.3521
RALGDS	-1.96449	13.1877	-10.8703	9.22584e-15	3.4122e-11	23.3259
IRAK3	-1.31221	11.0131	-10.8507	9.83389e-15	3.4122e-11	23.2644
FOSL1	-2.73604	9.74802	-10.6166	2.11535e-14	6.29136e-11	22.5264
IL1RL1	-3.78775	10.2151	-10.5556	2.58496e-14	6.72703e-11	22.333
RFXDC2	1.16786	10.1833	10.4467	3.70245e-14	8.06008e-11	21.9865
C10orf140	2.8169	11.0792	10.4245	3.98497e-14	8.06008e-11	21.9155
RP5-1022P6.2	-0.936303	12.9119	-10.4044	4.25865e-14	8.06008e-11	21.8514
WNT5A	1.56953	11.6513	10.3152	5.72498e-14	9.93236e-11	21.5658
C13orf15	-1.96244	12.2796	-10.1771	9.07066e-14	1.45263e-10	21.1214
SOCS3	-3.16231	10.5148	-10.1491	9.95845e-14	1.48089e-10	21.0312
PELI1	-1.14162	13.4111	-10.0455	1.40895e-13	1.95552e-10	20.6959
LOC730417	2.81821	12.0743	9.95257	1.92551e-13	2.41476e-10	20.394
PPRC1	-1.44088	12.5282	-9.939	2.01557e-13	2.41476e-10	20.3498
ADAMTS1	-2.38311	11.2856	-9.92096	2.14187e-13	2.41476e-10	20.291
TADA1L	0.923449	13.2137	9.90032	2.29615e-13	2.41476e-10	20.2238
NAT8B	2.15414	11.7976	9.89141	2.36624e-13	2.41476e-10	20.1947
FOSL2	-2.08303	11.1183	-9.88283	2.43576e-13	2.41476e-10	20.1667
EPHA2	-1.81772	10.7253	-9.81459	3.06724e-13	2.90258e-10	19.9438
MYC	-2.31529	12.117	-9.78391	3.4029e-13	3.0623e-10	19.8433
ARID5B	-1.23729	12.7564	-9.77306	3.5302e-13	3.0623e-10	19.8078
CEBPA	1.63654	14.0625	9.7409	3.93677e-13	3.2539e-10	19.7023
P8	1.13553	13.1112	9.73154	4.06367e-13	3.2539e-10	19.6716
CCDC121	1.29108	11.0341	9.66749	5.05097e-13	3.85229e-10	19.4611
PIM1	-2.16676	12.569	-9.66001	5.18105e-13	3.85229e-10	19.4365
AKTIP	0.635321	13.3641	9.63192	5.70064e-13	4.09247e-10	19.344
CYP7A1	2.88683	12.7245	9.5619	7.2365e-13	5.02189e-10	19.1131
AXUD1	-1.61635	12.933	-9.54017	7.79366e-13	5.1555e-10	19.0412
IFIT2	1.31024	12.9652	9.5353	7.9243e-13	5.1555e-10	19.0251
PPP1R15A	-1.79134	11.7257	-9.44446	1.08106e-12	6.82019e-10	18.7243
CRISPLD2	-1.87757	12.1544	-9.40854	1.22263e-12	7.48645e-10	18.6051
C17orf96	-1.55727	10.7963	-9.38674	1.31754e-12	7.83385e-10	18.5327
NUPR1	0.885208	13.6999	9.37865	1.35462e-12	7.83385e-10	18.5058
GPRC5A	-1.9861	9.78467	-9.30182	1.76379e-12	9.92444e-10	18.2501
SLC2A3	-1.83764	12.2833	-9.28462	1.8713e-12	1.02523e-09	18.1927
RTP3	2.12275	13.7673	9.26873	1.97652e-12	1.05511e-09	18.1397
THBS1	-1.97028	12.5291	-9.261	2.02987e-12	1.0565e-09	18.1139
MYADM	-1.10496	13.639	-9.24763	2.12553e-12	1.0793e-09	18.0693
APOLD1	-2.47199	10.2517	-9.22528	2.29571e-12	1.13796e-09	17.9946
CYR61	-2.28092	12.4781	-9.20913	2.42719e-12	1.17515e-09	17.9407
TMEM169	1.59656	11.0772	9.16861	2.79158e-12	1.32086e-09	17.8051
ZC3H12A	-2.23906	10.0617	-9.08933	3.67209e-12	1.69887e-09	17.5393
CCDC90B	0.560098	14.2091	9.06858	3.94563e-12	1.78574e-09	17.4696
MTMR4	1.22882	13.0366	8.99747	5.04895e-12	2.23647e-09	17.2305
GADD45B	-1.38011	13.3051	-8.95951	5.76059e-12	2.49853e-09	17.1026
MAP3K8	-1.5057	12.0452	-8.94429	6.07341e-12	2.58046e-09	17.0513
JUNB	-2.6501	11.0148	-8.93119	6.35656e-12	2.63451e-09	17.0071
CALCA	-2.24276	9.33184	-8.92683	6.45371e-12	2.63451e-09	16.9924
C14orf167	1.0106	13.5056	8.91644	6.69129e-12	2.65244e-09	16.9573
FILIP1L	-1.84267	12.2471	-8.9103	6.83562e-12	2.65244e-09	16.9366
C21orf63	-1.29747	10.9125	-8.90845	6.87985e-12	2.65244e-09	16.9303
HEXIM2	1.19962	12.1925	8.89239	7.27532e-12	2.75391e-09	16.8761
ZNF187	1.29602	10.615	8.8839	7.4937e-12	2.78592e-09	16.8474
LOC55908	1.58311	13.2223	8.86529	7.99568e-12	2.92039e-09	16.7845
C6orf130	0.765949	13.5525	8.845	8.58147e-12	3.07431e-09	16.7159
DBP	2.3308	10.5361	8.84066	8.71245e-12	3.07431e-09	16.7012
NAGS	1.67687	11.5283	8.77676	1.08887e-11	3.66336e-09	16.4848
TGFB3	-2.33636	12.0079	-8.77577	1.09264e-11	3.66336e-09	16.4815
C5AR1	-1.86834	11.079	-8.77453	1.09738e-11	3.66336e-09	16.4773
SIPA1L2	-1.41168	13.0258	-8.77163	1.10856e-11	3.66336e-09	16.4674
PPP2R2A	-0.544912	13.3832	-8.7323	1.27192e-11	4.13752e-09	16.334
SENP8	0.785817	11.0565	8.71127	1.36898e-11	4.38475e-09	16.2627
DLEU1	1.03903	12.8137	8.70029	1.42261e-11	4.42526e-09	16.2254
RMND1	1.20284	12.0176	8.69999	1.42414e-11	4.42526e-09	16.2243
SLC11A1	-1.96788	9.99926	-8.68915	1.4792e-11	4.52875e-09	16.1875
BCL3	-1.50372	12.3335	-8.68051	1.52465e-11	4.60024e-09	16.1581
CREB5	-1.99368	10.7033	-8.67577	1.55015e-11	4.61035e-09	16.142
ATF3	-1.79182	12.073	-8.67125	1.57487e-11	4.61791e-09	16.1267
GMNN	0.805923	12.9851	8.66345	1.61849e-11	4.67989e-09	16.1001
OSMR	-1.82663	11.8876	-8.64482	1.72767e-11	4.92717e-09	16.0368
SPSB1	-2.27392	11.4574	-8.63677	1.77713e-11	4.99974e-09	16.0094
SGK	-0.843139	14.5637	-8.63058	1.81611e-11	5.04127e-09	15.9883
BCAR3	0.91747	12.1625	8.61351	1.92818e-11	5.24442e-09	15.9302
TNFSF10	1.02593	13.8869	8.61181	1.93967e-11	5.24442e-09	15.9244
ITPRIP	-0.983674	12.0624	-8.58845	2.10539e-11	5.6195e-09	15.8448
TNIK	-1.33054	10.8472	-8.57657	2.19509e-11	5.78476e-09	15.8043
MIR564	1.42259	9.78544	8.56022	2.32482e-11	6.05004e-09	15.7486
ARAP2	-0.976349	12.2499	-8.52268	2.6526e-11	6.762e-09	15.6205
TMEM42	1.03165	13.1185	8.52023	2.67559e-11	6.762e-09	15.6121
ADM	-0.813455	13.1978	-8.51808	2.69583e-11	6.762e-09	15.6048
RAB26	1.34624	13.1702	8.51302	2.74426e-11	6.80152e-09	15.5875
THBD	-2.31272	11.1262	-8.49941	2.87881e-11	7.05104e-09	15.541
KRT222	2.13742	10.8549	8.46182	3.28602e-11	7.95484e-09	15.4125
TNFSF14	-1.14878	12.9006	-8.45098	3.41384e-11	8.16927e-09	15.3755
TRIB1	-0.661987	14.6525	-8.42472	3.74485e-11	8.85954e-09	15.2856
PNRC1	-2.13697	11.0378	-8.41716	3.84589e-11	8.98651e-09	15.2598
SOCS1	-1.93015	10.3875	-8.41288	3.90439e-11	8.98651e-09	15.2451
FAM46A	-0.615844	14.2361	-8.40984	3.94649e-11	8.98651e-09	15.2347
PTPN1	-0.882098	13.3874	-8.40807	3.97118e-11	8.98651e-09	15.2286
TM4SF1	-0.783844	14.1023	-8.39836	4.10942e-11	9.10384e-09	15.1954
PFKFB3	-1.37471	13.0076	-8.39829	4.11048e-11	9.10384e-09	15.1951
ARL14	-2.40548	9.68073	-8.37509	4.46104e-11	9.77624e-09	15.1156
BHLHB9	1.0709	11.4429	8.34013	5.04681e-11	1.09448e-08	14.9958
CYP27B1	-1.24689	9.29294	-8.33088	5.2145e-11	1.10803e-08	14.9641
CDH19	-1.47826	11.6306	-8.33081	5.21577e-11	1.10803e-08	14.9638
AGPAT9	-1.29365	12.0717	-8.31327	5.54921e-11	1.16696e-08	14.9036
NR4A1	-2.50525	10.0905	-8.24426	7.08277e-11	1.47292e-08	14.6666
ANKS4B	1.32896	11.7996	8.24176	7.14564e-11	1.47292e-08	14.658
LOC730101	1.88158	10.9129	8.21048	7.98239e-11	1.62536e-08	14.5504
ZNF226	0.810243	12.6881	8.2084	8.04132e-11	1.62536e-08	14.5433
TSC22D2	-0.889509	13.4905	-8.18909	8.61052e-11	1.72368e-08	14.4768
SRF	-0.984502	13.0828	-8.13819	1.03134e-10	2.0449e-08	14.3015
KBTBD3	1.31472	12.0992	8.11405	1.12352e-10	2.18604e-08	14.2183
IL8	-3.3332	11.0267	-8.10201	1.1726e-10	2.2604e-08	14.1768
SOCS2	-1.76556	12.5306	-8.09851	1.18722e-10	2.2676e-08	14.1647
MAL2	1.02292	12.9799	8.04945	1.41321e-10	2.67469e-08	13.9954
LRIG3	1.592	11.5319	8.03726	1.47578e-10	2.76795e-08	13.9533
ASPM	1.33347	10.3506	8.02998	1.51442e-10	2.81507e-08	13.9282
JUN	-1.56967	13.6423	-7.99977	1.68616e-10	3.10656e-08	13.8238
LOC728037	1.13941	13.5169	7.96338	1.91922e-10	3.50493e-08	13.698
CDC42EP3	-1.42539	12.1655	-7.95017	2.0116e-10	3.59918e-08	13.6523
SERTAD2	0.757524	12.6759	7.94686	2.03544e-10	3.59918e-08	13.6408
RNF43	1.48726	11.5905	7.94639	2.03881e-10	3.59918e-08	13.6392
FOS	-2.87864	12.47	-7.94395	2.05666e-10	3.59918e-08	13.6307
CCL2	-1.85712	12.8043	-7.94386	2.05726e-10	3.59918e-08	13.6304
RHOBTB1	0.754775	12.5023	7.94063	2.0811e-10	3.61054e-08	13.6192
LRRN3	1.26192	11.0897	7.92632	2.18989e-10	3.76788e-08	13.5697
C9orf23	0.907435	13.0274	7.91919	2.24618e-10	3.83306e-08	13.5451
ASIP	-1.01687	10.3045	-7.91229	2.30211e-10	3.89655e-08	13.5212
TRMT11	-0.815081	13.2997	-7.893	2.46588e-10	4.1401e-08	13.4544
C10orf10	-1.81189	11.9409	-7.8663	2.71201e-10	4.49176e-08	13.3619
IDH3A	-0.689201	13.5386	-7.86563	2.71848e-10	4.49176e-08	13.3596
HBEGF	-1.81938	10.1779	-7.85823	2.79115e-10	4.57551e-08	13.3339
C1orf203	1.30427	11.8565	7.85454	2.82814e-10	4.59992e-08	13.3211
CEBPD	-1.08747	12.9698	-7.85031	2.87115e-10	4.62634e-08	13.3065
PTGER2	-1.27854	11.3352	-7.8479	2.89597e-10	4.62634e-08	13.2981
NFKB2	-1.15134	11.4628	-7.84644	2.91105e-10	4.62634e-08	13.2931
CSRNP2	-0.716195	12.4187	-7.82146	3.18236e-10	5.01004e-08	13.2064
RABGAP1L	1.07422	11.9512	7.81985	3.20061e-10	5.01004e-08	13.2009
SKP2	0.526454	13.3875	7.80967	3.31904e-10	5.15666e-08	13.1656
SGK1	-1.01905	13.9966	-7.80137	3.41885e-10	5.27237e-08	13.1368
ING1	0.694723	12.8894	7.79152	3.5412e-10	5.42091e-08	13.1026
LOC154761	-2.08614	11.3835	-7.78391	3.63868e-10	5.52947e-08	13.0762
BCL6	-1.06106	13.5216	-7.77842	3.71077e-10	5.59815e-08	13.0571
DDO	1.17052	10.3831	7.77162	3.80189e-10	5.69435e-08	13.0335
BBS4	0.713846	13.0831	7.75271	4.06753e-10	6.04871e-08	12.9679
PROK2	-2.12984	10.2937	-7.74404	4.19544e-10	6.19468e-08	12.9378
MOGAT2	1.50182	10.2908	7.73619	4.31473e-10	6.32594e-08	12.9105
IER5L	-1.63147	10.941	-7.73235	4.37437e-10	6.36853e-08	12.8972
ZNF627	0.87997	12.5744	7.71079	4.72472e-10	6.78431e-08	12.8223
CCNT1	-1.00074	12.1775	-7.71076	4.72513e-10	6.78431e-08	12.8222
ADRB2	-0.803286	13.6944	-7.70486	4.82597e-10	6.88163e-08	12.8017
MYBPH	-1.91561	9.37363	-7.69664	4.9699e-10	7.03867e-08	12.7731
CLCF1	-1.58301	9.71743	-7.69251	5.04369e-10	7.0949e-08	12.7588
SERTAD1	-1.19412	12.9806	-7.6682	5.50171e-10	7.68726e-08	12.6743
NFIL3	-0.979445	13.9129	-7.63941	6.09853e-10	8.46435e-08	12.5742
NINL	1.56194	10.9037	7.62445	6.43389e-10	8.87067e-08	12.5221
ZNF680	0.597202	13.2569	7.60497	6.89846e-10	9.44863e-08	12.4544
COQ10A	1.55916	10.5583	7.59604	7.12255e-10	9.64447e-08	12.4233
TUBB6	-1.52421	10.908	-7.59559	7.1341e-10	9.64447e-08	12.4217
CENPQ	1.37131	10.8339	7.5852	7.40443e-10	9.94534e-08	12.3856
FCAR	-2.47794	10.0648	-7.57795	7.59917e-10	1.01415e-07	12.3603
HDHD3	0.655162	14.8486	7.57441	7.69611e-10	1.02054e-07	12.348
THRSP	0.649964	14.5514	7.5663	7.92279e-10	1.04395e-07	12.3198
CRY1	-0.598595	13.5311	-7.56028	8.09569e-10	1.06003e-07	12.2988
DKFZp686O24166	-1.27485	10.3226	-7.55534	8.24024e-10	1.07221e-07	12.2816
UCK1	1.0056	11.6366	7.55324	8.30237e-10	1.07358e-07	12.2743
PPP1R16A	0.74459	13.4904	7.5393	8.72743e-10	1.12158e-07	12.2257
TRIM15	-1.64557	10.8603	-7.5357	8.84085e-10	1.12291e-07	12.2132
PALMD	0.94333	13.6614	7.53555	8.84562e-10	1.12291e-07	12.2127
UBE2CBP	0.671124	10.5487	7.45967	1.16103e-09	1.4608e-07	11.9483
GPAM	0.949896	14.0227	7.45877	1.16477e-09	1.4608e-07	11.9451
KLF6	-1.21792	12.0467	-7.45341	1.18741e-09	1.48027e-07	11.9264
PADI4	-1.58456	9.83343	-7.44717	1.21427e-09	1.50476e-07	11.9047
HIVEP1	-1.41525	11.9858	-7.43076	1.28788e-09	1.58653e-07	11.8475
KCNK1	-1.5007	12.3363	-7.4195	1.34096e-09	1.63328e-07	11.8082
PRO0628	-1.37795	10.1258	-7.41757	1.35029e-09	1.63328e-07	11.8015
FLJ36031	-1.47381	12.0869	-7.41619	1.35699e-09	1.63328e-07	11.7966
DMRTA1	1.02367	12.3104	7.41615	1.35721e-09	1.63328e-07	11.7965
GIMAP2	1.25092	11.5828	7.38576	1.51356e-09	1.79102e-07	11.6905
TBX3	1.02066	12.1305	7.38566	1.5141e-09	1.79102e-07	11.6901
BAD	0.933943	12.5188	7.38191	1.53464e-09	1.80506e-07	11.677
PCDH18	1.5012	12.2867	7.37157	1.59268e-09	1.86281e-07	11.6409
PRKAB2	0.805759	13.5877	7.3694	1.60512e-09	1.86687e-07	11.6334
TCF1	0.603449	10.6182	7.34983	1.72195e-09	1.98062e-07	11.5651
HDC	-1.34336	11.7433	-7.34105	1.77709e-09	2.02594e-07	11.5344
ISM1	1.24286	9.74291	7.34047	1.78081e-09	2.02594e-07	11.5324
MUTED	0.794353	12.795	7.29588	2.09006e-09	2.36484e-07	11.3767
ETS2	-1.27161	13.3157	-7.28969	2.13703e-09	2.40491e-07	11.3551
ORAI3	1.72631	11.4031	7.2784	2.22549e-09	2.49099e-07	11.3157
SLC25A34	1.92107	11.9801	7.26383	2.3451e-09	2.59695e-07	11.2648
ELFN1	1.33955	9.93927	7.24534	2.50619e-09	2.75253e-07	11.2002
MMP19	-1.68656	9.66306	-7.2447	2.51204e-09	2.75253e-07	11.198
FGF14	-2.01887	10.3792	-7.23662	2.58603e-09	2.81877e-07	11.1697
DOLPP1	0.67462	13.2197	7.234	2.61044e-09	2.83056e-07	11.1606
OPTN	0.509089	13.3668	7.22015	2.74373e-09	2.95759e-07	11.1122
TTC31	0.734865	12.8307	7.21867	2.75831e-09	2.95759e-07	11.107
C7orf25	0.830875	12.196	7.21748	2.77021e-09	2.95759e-07	11.1029
TCFL5	0.747601	12.6973	7.21521	2.79285e-09	2.96654e-07	11.0949
TGFBR3	-0.739955	12.8128	-7.2042	2.90567e-09	3.07072e-07	11.0564
MBD5	1.0041	10.1173	7.19224	3.03323e-09	3.18934e-07	11.0147
ZKSCAN4	0.805046	11.5702	7.18949	3.06344e-09	3.20491e-07	11.005
MGC12965	1.25687	11.8138	7.18479	3.11563e-09	3.22187e-07	10.9886
SLITRK3	-2.7362	11.2803	-7.18433	3.12081e-09	3.22187e-07	10.987
MIR146B	-2.5174	10.261	-7.18386	3.12608e-09	3.22187e-07	10.9854
FRAT1	1.6671	12.0637	7.17908	3.18028e-09	3.26159e-07	10.9687
LDLR	-1.06325	13.56	-7.17611	3.21439e-09	3.28041e-07	10.9583
FAM60A	-1.01478	12.4066	-7.16956	3.29105e-09	3.34226e-07	10.9354
MAFF	-1.68078	9.38455	-7.1627	3.3732e-09	3.40906e-07	10.9114
ZNF606	0.849143	11.3214	7.1588	3.42086e-09	3.44053e-07	10.8978
SIK1	-2.4707	10.6974	-7.15489	3.46929e-09	3.45449e-07	10.8841
NLF2	-1.6859	9.81933	-7.15388	3.4819e-09	3.45449e-07	10.8806
IL6	-2.94243	9.61711	-7.15367	3.48452e-09	3.45449e-07	10.8798
PDIK1L	0.794181	12.1574	7.13753	3.69281e-09	3.64363e-07	10.8234
NCOA7	-1.04074	12.8741	-7.12473	3.86678e-09	3.79729e-07	10.7787
GFPT2	-1.78559	10.1541	-7.12072	3.92297e-09	3.81721e-07	10.7646
IL1RN	-2.26757	12.7386	-7.12066	3.92373e-09	3.81721e-07	10.7644
C19orf23	-2.09117	9.26918	-7.11878	3.95033e-09	3.82521e-07	10.7579
MXD1	-0.766475	12.8739	-7.11674	3.97951e-09	3.83562e-07	10.7507
KIAA0040	-1.86748	10.4127	-7.11116	4.0602e-09	3.89536e-07	10.7312
AFP	1.41202	13.0768	7.10826	4.1028e-09	3.91818e-07	10.7211
BAG3	-0.953209	13.697	-7.10568	4.14102e-09	3.93661e-07	10.7121
LONRF2	-1.24683	10.6197	-7.06888	4.72719e-09	4.45318e-07	10.5834
C8orf48	0.997382	9.81254	7.05492	4.97071e-09	4.66149e-07	10.5345
TEF	1.51161	9.59647	7.05133	5.03536e-09	4.70095e-07	10.522
BIRC3	-1.2082	12.6494	-7.04461	5.15861e-09	4.79451e-07	10.4985
C14orf80	1.94819	11.7253	7.04266	5.19479e-09	4.80668e-07	10.4917
GINS2	1.61303	11.3602	7.03741	5.29397e-09	4.85656e-07	10.4733
MGC13057	1.3973	11.6315	7.03733	5.29535e-09	4.85656e-07	10.473
ELF3	-1.5843	12.0699	-7.03019	5.43319e-09	4.94358e-07	10.4481
SIRT4	1.18767	10.4432	7.02916	5.45348e-09	4.94358e-07	10.4444
TSPYL2	-1.2293	10.7272	-7.02875	5.46147e-09	4.94358e-07	10.443
ZNF878	-1.51584	9.15218	-7.02652	5.50558e-09	4.96193e-07	10.4352
PLAUR	-1.48987	10.686	-7.02225	5.59076e-09	5.01699e-07	10.4203
KDELC1	0.66695	12.1469	7.01989	5.63844e-09	5.033e-07	10.412
C7orf11	1.02895	13.4478	7.01898	5.65696e-09	5.033e-07	10.4088
SNTA1	1.02482	10.8026	7.01622	5.71344e-09	5.05529e-07	10.3992
HMOX1	-0.780623	13.3957	-7.01539	5.73058e-09	5.05529e-07	10.3963
C14orf4	-0.699954	13.1958	-7.0093	5.85747e-09	5.14542e-07	10.375
CRYAA	2.01228	11.7345	7.00222	6.00857e-09	5.25599e-07	10.3502
ZNF177	0.748991	9.77207	7.00041	6.0478e-09	5.25739e-07	10.3439
S100P	-1.86937	11.3869	-6.99982	6.06068e-09	5.25739e-07	10.3418
MSX1	-1.24154	10.58	-6.98532	6.38553e-09	5.49341e-07	10.2911
NAMPT	-0.793906	13.9125	-6.96991	6.74951e-09	5.78264e-07	10.2372
PTGS2	-2.0185	12.2049	-6.95367	7.15594e-09	6.10572e-07	10.1804
CD160	1.25075	11.0574	6.94626	7.34928e-09	6.24509e-07	10.1545
FUNDC1	0.731706	12.7393	6.94292	7.4383e-09	6.26955e-07	10.1428
RGS1	-1.28231	11.2871	-6.93394	7.6826e-09	6.44936e-07	10.1113
C19orf44	1.31018	10.2406	6.92703	7.8761e-09	6.58525e-07	10.0872
FAM164C	-0.782055	12.6669	-6.92261	8.0025e-09	6.66416e-07	10.0717
IRAK1BP1	0.865068	10.5161	6.92041	8.06623e-09	6.69047e-07	10.064
ZNF828	-0.672132	13.3929	-6.9105	8.35903e-09	6.90582e-07	10.0293
CCDC86	-0.897299	12.8587	-6.90685	8.46962e-09	6.96953e-07	10.0166
C11orf52	1.59487	9.87771	6.90331	8.57821e-09	7.03109e-07	10.0042
ZNF93	1.13147	10.5308	6.90062	8.66185e-09	7.07181e-07	9.99475
SNORD19	-0.941036	9.25931	-6.8918	8.94107e-09	7.27125e-07	9.96392
FAM115C	-1.33731	9.45161	-6.87419	9.52653e-09	7.71723e-07	9.90228
SLC20A1	-0.768422	13.9629	-6.86677	9.78446e-09	7.86497e-07	9.87632
SGMS2	-1.08386	12.3527	-6.85822	1.009e-08	8.06801e-07	9.84643
NEDD9	-0.753742	11.7504	-6.85755	1.01146e-08	8.06801e-07	9.84407
CRB3	0.812711	12.4874	6.8555	1.01896e-08	8.09632e-07	9.83689
FLJ40504	-0.632745	12.9673	-6.85446	1.02278e-08	8.09632e-07	9.83325
SLC23A1	0.618239	13.0237	6.85173	1.03288e-08	8.11471e-07	9.82371
SLC29A1	0.727922	13.3049	6.85172	1.0329e-08	8.11471e-07	9.82368
TMEM158	-1.38013	11.4089	-6.84836	1.04548e-08	8.18267e-07	9.81192
STC1	-1.54425	10.3024	-6.84693	1.05089e-08	8.1942e-07	9.8069
RRS1	-1.59072	11.6375	-6.83551	1.09497e-08	8.50601e-07	9.76698
ATP2B4	-0.82173	13.2238	-6.79654	1.25992e-08	9.75104e-07	9.63062
MIR122	1.06124	12.672	6.78866	1.29619e-08	9.97302e-07	9.60304
TTC23	0.522606	12.696	6.78769	1.3007e-08	9.97302e-07	9.59966
CDKN1A	-0.866388	13.9857	-6.78721	1.30297e-08	9.97302e-07	9.59797
RBPMS	-0.909279	12.3901	-6.77994	1.3375e-08	1.01697e-06	9.57256
TMEM110	0.926142	11.0698	6.77975	1.33844e-08	1.01697e-06	9.57187
GPR97	-0.891463	8.68726	-6.76775	1.39754e-08	1.05802e-06	9.52988
CCBL1	1.13536	10.4592	6.76222	1.42563e-08	1.06968e-06	9.51055
ANXA1	-0.609739	13.7884	-6.76202	1.42663e-08	1.06968e-06	9.50987
P2RY2	1.44313	10.6504	6.76169	1.42836e-08	1.06968e-06	9.50869
EMP1	-2.17101	11.932	-6.75981	1.43807e-08	1.0729e-06	9.50211
PTPRE	-0.850588	11.3217	-6.75886	1.44297e-08	1.0729e-06	9.49881
SPRY4	-1.26694	11.712	-6.74714	1.50516e-08	1.11516e-06	9.45781
SDC4	-1.36559	13.0055	-6.74377	1.52353e-08	1.12313e-06	9.44602
NFKBIZ	-0.727835	13.7829	-6.74198	1.53342e-08	1.12313e-06	9.43973
ABCG8	1.06722	13.0718	6.7413	1.53717e-08	1.12313e-06	9.43736
ADAM19	-1.48032	11.0874	-6.74001	1.54434e-08	1.12313e-06	9.43284
SAC3D1	1.05994	11.0612	6.73981	1.54541e-08	1.12313e-06	9.43216
HIST1H2BF	1.77585	9.92925	6.73911	1.54933e-08	1.12313e-06	9.4297
UMPS	-1.04259	10.818	-6.73833	1.55368e-08	1.12313e-06	9.42698
HIST2H4A	0.860346	9.51032	6.73653	1.56376e-08	1.1265e-06	9.4207
ABCC6P2	1.2936	9.59133	6.72588	1.62489e-08	1.1665e-06	9.38344
ARL5B	-0.897468	13.1365	-6.72298	1.64196e-08	1.17371e-06	9.37329
CYHR1	1.52936	10.7789	6.72226	1.64621e-08	1.17371e-06	9.37077
UGT2B11	0.945793	13.1569	6.72083	1.65473e-08	1.17576e-06	9.36576
ZFP90	0.891289	11.8676	6.70843	1.73026e-08	1.22525e-06	9.32239
HIPK3	-0.538444	13.6327	-6.7063	1.7436e-08	1.23051e-06	9.31493
ZNF626	0.696192	12.0114	6.70399	1.75811e-08	1.23247e-06	9.30688
SNORD99	-1.16036	10.1296	-6.70398	1.75821e-08	1.23247e-06	9.30682
ZNF74	0.921595	10.6955	6.70006	1.78317e-08	1.24576e-06	9.29313
BTBD11	1.45793	11.2774	6.68925	1.85396e-08	1.29089e-06	9.2553
OR7E37P	-1.13884	11.4089	-6.68043	1.91377e-08	1.32809e-06	9.22446
DET1	0.801956	11.1101	6.67724	1.93584e-08	1.33894e-06	9.21332
MGC42367	-1.28336	10.7595	-6.67521	1.95003e-08	1.34149e-06	9.20622
ZRANB3	0.872507	11.0621	6.67457	1.95458e-08	1.34149e-06	9.20396
KIF22	1.64445	11.3208	6.67396	1.95885e-08	1.34149e-06	9.20184
WNT3	-0.98093	11.087	-6.67199	1.97279e-08	1.34661e-06	9.19495
C9orf72	-0.607823	12.9671	-6.66428	2.0283e-08	1.37997e-06	9.16799
FNBP1L	0.700231	12.4967	6.66028	2.05772e-08	1.39543e-06	9.154
C5orf54	0.985155	11.9651	6.65739	2.07922e-08	1.40543e-06	9.1439
BHLHB2	-0.607458	14.7739	-6.65227	2.11793e-08	1.42697e-06	9.12598
IFNGR1	-0.5495	14.1471	-6.64576	2.16811e-08	1.45138e-06	9.10323
RORC	0.579179	13.1621	6.64177	2.19948e-08	1.46766e-06	9.08928
GADD45G	-2.38169	11.2236	-6.63007	2.29408e-08	1.52589e-06	9.04837
FAM129A	-1.39002	11.879	-6.62889	2.30386e-08	1.5266e-06	9.04424
ATR	-0.800295	12.1766	-6.62818	2.30981e-08	1.5266e-06	9.04173
HMMR	1.10991	10.9644	6.61474	2.42424e-08	1.59716e-06	8.99476
HELB	-1.0492	10.0013	-6.60232	2.53509e-08	1.66492e-06	8.95133
EGR1	-2.03322	13.2888	-6.59611	2.59235e-08	1.69718e-06	8.92964
IL18RAP	-1.35384	11.4094	-6.5877	2.67204e-08	1.74386e-06	8.90023
B4GALT5	-0.901498	13.0887	-6.58302	2.71742e-08	1.76785e-06	8.88387
PIM3	-1.47125	11.0763	-6.58217	2.72578e-08	1.76785e-06	8.88089
C1orf89	1.03143	9.95473	6.57742	2.7727e-08	1.78475e-06	8.86431
RTP4	1.36118	11.3878	6.57694	2.77755e-08	1.78475e-06	8.86261
HAS2	-1.69094	9.97236	-6.57263	2.8209e-08	1.80681e-06	8.84757
IFIT1	0.799315	14.3374	6.57181	2.82924e-08	1.80681e-06	8.8447
KIAA0853	-1.24515	10.1562	-6.56718	2.87678e-08	1.83155e-06	8.82852
BRCA1	1.62174	12.0325	6.56594	2.88969e-08	1.83416e-06	8.82417
FBXO2	1.29425	11.8561	6.56277	2.92286e-08	1.84958e-06	8.81308
ETV3	-0.893614	10.3579	-6.56085	2.94305e-08	1.85671e-06	8.8064
C6orf129	1.77991	10.4885	6.557	2.98416e-08	1.87696e-06	8.79292
NRG1	-1.86257	11.9002	-6.55568	2.99832e-08	1.88018e-06	8.78833
TMEM135	0.573308	13.3161	6.55327	3.02443e-08	1.88883e-06	8.7799
PLCD1	1.07885	10.5163	6.55274	3.03026e-08	1.88883e-06	8.77804
HSPA1B	-1.0092	13.3572	-6.5501	3.05911e-08	1.90113e-06	8.76883
MREG	1.13278	10.1009	6.548	3.0824e-08	1.9099e-06	8.76146
FSBP	0.822478	9.11383	6.53909	3.18279e-08	1.96043e-06	8.73034
TMOD1	-0.698621	13.0008	-6.53444	3.23648e-08	1.97596e-06	8.71409
CD93	-0.683652	13.5463	-6.53197	3.26538e-08	1.98584e-06	8.70546
RHOB	-0.67212	14.0067	-6.53143	3.27173e-08	1.98584e-06	8.70357
GRAP	1.20279	11.9873	6.52806	3.31163e-08	2.00421e-06	8.6918
TMEM60	0.650443	13.1325	6.52687	3.32586e-08	2.00699e-06	8.68763
VCAN	-1.82599	11.9104	-6.52447	3.35462e-08	2.01849e-06	8.67927
APOL1	-0.910203	9.99088	-6.51809	3.43253e-08	2.05757e-06	8.65697
C19orf62	0.660895	11.9697	6.51754	3.43933e-08	2.05757e-06	8.65505
IER3	-1.96137	11.1222	-6.51618	3.45614e-08	2.0617e-06	8.65032
RGS2	-1.31826	12.1288	-6.51389	3.48473e-08	2.07282e-06	8.64232
SERPINB1	-0.937906	12.8648	-6.51155	3.51431e-08	2.08446e-06	8.63411
IL4R	-1.17676	12.3293	-6.50844	3.55384e-08	2.10038e-06	8.62325
KLHL15	-1.03866	12.5508	-6.50785	3.56134e-08	2.10038e-06	8.6212
NHEJ1	0.68788	12.3912	6.50308	3.62293e-08	2.13067e-06	8.60455
PPP1R10	-0.726742	12.2621	-6.50176	3.64023e-08	2.13332e-06	8.59992
RRP12	-1.33347	10.6839	-6.50117	3.64794e-08	2.13332e-06	8.59787
ZNF564	0.672554	12.5639	6.49535	3.72513e-08	2.17237e-06	8.57753
DNMT3L	1.54796	12.1816	6.48957	3.80337e-08	2.20564e-06	8.55734
DLGAP4	-0.900284	10.8116	-6.48706	3.83784e-08	2.21944e-06	8.54858
TNFRSF12A	-2.22981	10.2533	-6.47775	3.96852e-08	2.28866e-06	8.51607
LRRC8D	0.762092	11.7309	6.4698	4.08371e-08	2.34212e-06	8.48828
FLJ45139	-1.61426	9.4734	-6.46197	4.20029e-08	2.40236e-06	8.46095
LCK	0.813972	10.7147	6.45563	4.2972e-08	2.45105e-06	8.4388
2021-03-03	-1.13363	10.178	-6.45118	4.3665e-08	2.48377e-06	8.42327
IL1B	-1.8855	11.2253	-6.44993	4.38614e-08	2.48815e-06	8.41891
ACER2	-1.04088	10.6362	-6.44717	4.42991e-08	2.50615e-06	8.40927
GIMAP1	0.964494	11.2744	6.44595	4.44937e-08	2.51034e-06	8.40501
FLJ13614	1.12816	9.65246	6.42253	4.84018e-08	2.71971e-06	8.32327
C3orf18	1.04241	9.99791	6.42216	4.84659e-08	2.71971e-06	8.32198
PFKFB2	-0.764815	11.3124	-6.41817	4.91661e-08	2.75148e-06	8.30806
RBED1	0.766119	10.5111	6.41744	4.92964e-08	2.75148e-06	8.30549
FRMD6	-1.01623	11.7659	-6.40166	5.21732e-08	2.90426e-06	8.25042
FAM169B	-1.8708	10.072	-6.39721	5.3014e-08	2.9432e-06	8.2349
FOXC1	-1.57079	9.69495	-6.39058	5.4293e-08	3.00619e-06	8.21175
NCRNA00120	-0.887136	10.4688	-6.38643	5.51075e-08	3.04319e-06	8.1973
ELL	-0.805473	10.9131	-6.38101	5.61923e-08	3.09489e-06	8.17837
UBTD2	0.643264	12.4175	6.37783	5.6837e-08	3.11392e-06	8.1673
PLCL2	0.624606	13.0651	6.37525	5.73673e-08	3.12728e-06	8.15828
HSF2	0.733311	11.1906	6.37518	5.73813e-08	3.12728e-06	8.15805
APOL3	1.22369	11.7803	6.37339	5.77531e-08	3.13238e-06	8.15178
HSPA1A	-0.634338	13.8426	-6.37328	5.77758e-08	3.13238e-06	8.15139
SLC22A4	-1.14037	10.1562	-6.37038	5.83802e-08	3.15693e-06	8.14129
FANCL	1.20836	11.9257	6.3653	5.94562e-08	3.20678e-06	8.12356
C20orf72	0.668275	13.0372	6.36324	5.98961e-08	3.20848e-06	8.11641
ZNF446	-0.917259	10.0877	-6.363	5.99499e-08	3.20848e-06	8.11553
JAKMIP2	1.33202	12.2044	6.36043	6.05061e-08	3.22994e-06	8.10657
MRPL41	0.551619	13.5669	6.35522	6.16474e-08	3.27838e-06	8.08843
ING2	0.575249	12.8221	6.35486	6.17284e-08	3.27838e-06	8.08716
MPND	0.709254	12.561	6.35017	6.27762e-08	3.32554e-06	8.07082
SMO	1.18636	10.8112	6.34673	6.35572e-08	3.34987e-06	8.05881
FLOT2	-0.518936	14.2508	-6.3437	6.4254e-08	3.37282e-06	8.04823
SERPINB9	-1.42366	11.4248	-6.34343	6.43166e-08	3.37282e-06	8.04728
RAB43	-1.01157	11.538	-6.34086	6.49111e-08	3.39544e-06	8.03835
CKAP2	1.25472	10.6835	6.33609	6.60331e-08	3.44023e-06	8.02172
RBMS1	-0.752389	13.4339	-6.33582	6.60979e-08	3.44023e-06	8.02077
HNF1A	0.714163	10.3168	6.33262	6.68628e-08	3.47137e-06	8.0096
DKFZP564J102	1.21701	11.9868	6.32971	6.75656e-08	3.49913e-06	7.99945
C19orf25	0.970946	10.6124	6.31742	7.06134e-08	3.64789e-06	7.95662
TBX10	1.2385	10.4165	6.31482	7.12753e-08	3.67262e-06	7.94757
GPER	1.0324	13.7566	6.31416	7.14448e-08	3.67262e-06	7.94526
TMEM98	1.51321	10.9187	6.31261	7.18445e-08	3.68407e-06	7.93985
RAI14	0.551406	12.5664	6.31058	7.23707e-08	3.70193e-06	7.93276
ITGB7	1.10643	9.41449	6.30412	7.40671e-08	3.77942e-06	7.91028
C10orf125	1.37818	12.7501	6.29882	7.54902e-08	3.84262e-06	7.8918
ZNF624	0.810501	9.88806	6.29635	7.61628e-08	3.8674e-06	7.88319
FAM53A	1.22373	9.98855	6.29194	7.73794e-08	3.9101e-06	7.86781
PPP1R3C	0.836346	13.7322	6.27607	8.19145e-08	4.11927e-06	7.81254
THAP8	0.557007	9.08298	6.26438	8.54257e-08	4.27519e-06	7.77181
DBNDD1	1.1193	10.568	6.26152	8.63064e-08	4.30891e-06	7.76185
RBP5	1.35411	12.6236	6.25826	8.7325e-08	4.34933e-06	7.75047
TMEM185B	-0.77059	12.112	-6.25267	8.90943e-08	4.42686e-06	7.731
LOC152195	0.5468	12.678	6.25008	8.99234e-08	4.44111e-06	7.72201
EIF2C2	-0.936926	11.3053	-6.24978	9.0021e-08	4.44111e-06	7.72096
OSGIN1	1.3733	11.7249	6.24654	9.10734e-08	4.48241e-06	7.70968
PUS1	-0.524414	13.5473	-6.2388	9.36398e-08	4.58703e-06	7.68271
KHDRBS3	-0.501365	13.3146	-6.23444	9.51152e-08	4.63159e-06	7.66754
MAK16	-0.53848	13.0856	-6.23441	9.51245e-08	4.63159e-06	7.66745
LOC652968	0.888405	9.60954	6.23414	9.5217e-08	4.63159e-06	7.66651
ABCC6P1	1.4417	10.9775	6.23141	9.61568e-08	4.66641e-06	7.65697
C19orf59	-1.39849	8.82236	-6.22749	9.75163e-08	4.72138e-06	7.64335
ANGPTL4	-0.990203	14.0331	-6.2259	9.80744e-08	4.73738e-06	7.63781
CLEC4E	-1.02979	8.7967	-6.21807	1.0087e-07	4.86116e-06	7.61054
MYL6B	1.33292	11.6175	6.20631	1.05213e-07	5.03898e-06	7.56964
CCNG2	0.891836	10.7438	6.20409	1.06056e-07	5.05258e-06	7.5619
SEC14L1	-0.876869	11.6285	-6.20322	1.06388e-07	5.05682e-06	7.55887
AMOT	1.27456	10.4484	6.19772	1.08507e-07	5.14583e-06	7.53973
GNL2	-0.536963	14.0665	-6.18463	1.1372e-07	5.38075e-06	7.49421
CCL20	-1.85223	11.1578	-6.18016	1.15558e-07	5.45521e-06	7.47865
HOXB2	0.833564	10.2088	6.17953	1.15817e-07	5.45521e-06	7.47647
GLIS3	-1.00401	11.6522	-6.1739	1.18179e-07	5.5539e-06	7.45689
ODZ3	-1.48236	10.4542	-6.17324	1.1846e-07	5.55454e-06	7.45459
CD274	-1.55363	10.9368	-6.17227	1.18875e-07	5.56148e-06	7.45119
GPD1	1.01708	11.8527	6.16938	1.2011e-07	5.60666e-06	7.44117
LCMT2	-0.57569	12.9965	-6.16794	1.20732e-07	5.62308e-06	7.43616
ITPR1	-0.878773	12.5917	-6.16585	1.21639e-07	5.6527e-06	7.42889
PRKCZ	1.27009	12.1587	6.16333	1.22744e-07	5.69134e-06	7.42012
RASL11A	-0.916641	12.5421	-6.16053	1.23981e-07	5.73593e-06	7.41039
HNRNPU	-0.751321	12.282	-6.15092	1.28325e-07	5.92374e-06	7.37698
MIR1204	-1.58806	9.41379	-6.14568	1.30759e-07	6.02271e-06	7.35876
C6orf64	0.69114	12.5144	6.13988	1.33506e-07	6.13569e-06	7.33859
ENHO	1.02803	13.6196	6.13781	1.34501e-07	6.15783e-06	7.33139
NCRNA00152	-1.93604	10.8218	-6.13764	1.3458e-07	6.15783e-06	7.33082
C17orf108	1.07565	9.52101	6.13445	1.3613e-07	6.2151e-06	7.31971
TMEM71	-0.812992	10.4885	-6.13382	1.36438e-07	6.21554e-06	7.31752
NOL3	1.00493	11.0968	6.12934	1.38646e-07	6.29648e-06	7.30195
HDAC9	0.915689	10.3208	6.12899	1.3882e-07	6.29648e-06	7.30073
C12orf27	1.14946	10.5987	6.12702	1.39799e-07	6.32713e-06	7.29391
GLT8D1	0.948241	12.402	6.1193	1.43721e-07	6.49049e-06	7.26708
FCGR2A	-1.03306	12.4186	-6.1148	1.46054e-07	6.58159e-06	7.25146
FOXO1	-1.08944	12.8104	-6.11258	1.47222e-07	6.61991e-06	7.24373
PPP1R3B	0.633839	13.8234	6.10901	1.49114e-07	6.69054e-06	7.23134
SNX7	0.76391	12.185	6.10715	1.50115e-07	6.72094e-06	7.22486
TMEM233	-1.45581	9.67717	-6.10639	1.50523e-07	6.72477e-06	7.22222
UPP1	-0.896696	12.843	-6.10474	1.51416e-07	6.75016e-06	7.21649
KANK4	1.38653	12.5951	6.09929	1.54399e-07	6.86844e-06	7.19757
ANKRD39	0.890856	10.3369	6.09825	1.54977e-07	6.87181e-06	7.19395
C1QTNF1	-0.91715	12.7326	-6.09762	1.55326e-07	6.87181e-06	7.19176
C1orf161	-1.14608	9.26155	-6.09724	1.55537e-07	6.87181e-06	7.19045
BMP5	1.00348	10.7929	6.09678	1.55795e-07	6.87181e-06	7.18884
ZNF597	-0.903953	11.233	-6.09377	1.57481e-07	6.92895e-06	7.1784
ROGDI	0.703253	11.2189	6.09269	1.58089e-07	6.92895e-06	7.17466
BTG2	-1.10977	12.0688	-6.08865	1.60392e-07	7.01514e-06	7.16063
ARMC6	1.3507	9.61372	6.08695	1.61372e-07	7.04318e-06	7.15473
FPR1	-1.5341	10.9117	-6.08323	1.63537e-07	7.12275e-06	7.1418
DUSP28	0.650443	12.4843	6.08245	1.63995e-07	7.12779e-06	7.13909
NFE2	-1.4883	11.3835	-6.08126	1.64693e-07	7.14321e-06	7.13497
SHD	1.63607	12.5056	6.0799	1.65499e-07	7.16326e-06	7.13024
ZNF121	-0.72247	10.5625	-6.07213	1.70165e-07	7.34993e-06	7.10327
EFNA4	1.08765	9.7677	6.06937	1.71852e-07	7.40742e-06	7.09371
RBBP9	0.541863	13.3884	6.05734	1.79413e-07	7.71734e-06	7.05195
ING4	1.2153	10.2939	6.05469	1.81126e-07	7.77495e-06	7.04274
ATP2A2	-0.539328	13.4643	-6.05337	1.81981e-07	7.79559e-06	7.03817
LOC347487	0.870394	9.27534	6.05099	1.83539e-07	7.8462e-06	7.02991
ZNF429	1.19352	9.68528	6.04714	1.86081e-07	7.93858e-06	7.01657
ISCA2	0.991561	11.1791	6.04321	1.88717e-07	8.03454e-06	7.00293
CD59	-0.641454	11.7641	-6.04008	1.90841e-07	8.10841e-06	6.99208
FBXO27	0.847524	10.2476	6.03729	1.92755e-07	8.17305e-06	6.9824
ZNF165	-1.04813	11.1297	-6.03498	1.94356e-07	8.22419e-06	6.97438
NAP1L3	1.10431	9.91641	6.03334	1.95502e-07	8.25589e-06	6.96868
EHMT2	0.90057	10.2559	6.03056	1.97454e-07	8.32143e-06	6.95905
SOX17	-1.40154	10.5702	-6.02601	2.00692e-07	8.44081e-06	6.94328
SMCR7	0.706326	9.45044	6.02376	2.02311e-07	8.49177e-06	6.93548
MOBKL2C	-0.532917	11.7234	-6.02308	2.02809e-07	8.49342e-06	6.9331
SERPINE1	-1.67838	11.5128	-6.02097	2.04342e-07	8.49342e-06	6.9258
PMP22	-0.862549	12.9778	-6.02081	2.04459e-07	8.49342e-06	6.92524
LATS2	-0.580523	10.6513	-6.02067	2.04564e-07	8.49342e-06	6.92475
FLJ42280	1.11971	11.118	6.02043	2.04738e-07	8.49342e-06	6.92392
FPR2	-1.44722	9.95417	-6.02035	2.04798e-07	8.49342e-06	6.92364
SLITRK6	1.09614	9.55397	6.01374	2.09698e-07	8.67931e-06	6.90072
ZFP36	-1.47288	10.2323	-6.01142	2.11443e-07	8.73418e-06	6.89268
TARP	0.801726	9.31527	6.01012	2.12426e-07	8.7574e-06	6.88818
FAM139A	-0.646545	9.09212	-6.00946	2.12925e-07	8.76066e-06	6.88591
SLC7A6OS	1.12614	10.8552	6.00605	2.15537e-07	8.85063e-06	6.87409
FBXO6	0.629916	12.7759	6.00315	2.17788e-07	8.91489e-06	6.86401
LOC85390	-1.33922	11.7161	-6.00284	2.18023e-07	8.91489e-06	6.86297
SEC14L3	1.24577	9.61047	6.00191	2.1875e-07	8.91489e-06	6.85974
NHLRC1	1.02189	10.6332	6.00117	2.19335e-07	8.91861e-06	6.85715
P4HA1	-1.1938	12.6609	-5.99851	2.2143e-07	8.97369e-06	6.84794
VASN	1.0645	11.2151	5.99835	2.21551e-07	8.97369e-06	6.84741
KCNJ10	1.03921	10.0749	5.99612	2.23328e-07	9.0119e-06	6.83966
RAB4A	0.537824	13.23	5.99608	2.2336e-07	9.0119e-06	6.83952
C7orf63	-0.724162	11.3616	-5.99285	2.25951e-07	9.0988e-06	6.82834
TYMS	1.00844	10.4492	5.98815	2.29783e-07	9.21745e-06	6.81204
C14orf143	0.914736	11.2463	5.98621	2.31376e-07	9.26349e-06	6.80534
NLRP12	-1.26858	9.76766	-5.98377	2.33403e-07	9.32671e-06	6.79689
PRSS3	1.57384	9.84393	5.97931	2.37152e-07	9.45837e-06	6.78144
ZNF33B	1.17178	10.5115	5.97712	2.39016e-07	9.50221e-06	6.77385
PAOX	0.907252	12.9746	5.97205	2.43387e-07	9.65155e-06	6.75629
MPHOSPH9	1.20319	12.4664	5.96965	2.45479e-07	9.71604e-06	6.74799
DDX5	-0.523076	14.7131	-5.9633	2.51111e-07	9.92009e-06	6.726
S100A12	-1.98405	10.9813	-5.95853	2.55426e-07	1.00714e-05	6.70949
FOXD2	0.96558	8.83927	5.95531	2.5838e-07	1.01686e-05	6.69834
CNTNAP2	1.1697	12.9561	5.95378	2.598e-07	1.0186e-05	6.69303
C16orf42	0.942387	12.0498	5.95378	2.59801e-07	1.0186e-05	6.69303
RFX7	0.878716	12.1596	5.95249	2.60998e-07	1.02138e-05	6.68857
MMP3	-0.932209	8.86221	-5.95025	2.63091e-07	1.02571e-05	6.68082
KLHDC8B	0.586909	13.0592	5.94862	2.64628e-07	1.02792e-05	6.67518
SLC6A13	0.915298	8.82233	5.94831	2.64923e-07	1.02792e-05	6.6741
SRGN	-0.520536	14.5703	-5.94756	2.65633e-07	1.02792e-05	6.67151
ZNF250	0.526828	10.22	5.93887	2.74007e-07	1.05623e-05	6.64142
MAT2A	-0.521267	14.4193	-5.93839	2.74471e-07	1.05623e-05	6.63978
IRS1	0.577632	13.635	5.93499	2.77824e-07	1.06716e-05	6.62802
BCL2L10	1.19855	8.75872	5.93421	2.78599e-07	1.06817e-05	6.62531
C2orf82	1.8789	11.4409	5.92878	2.84054e-07	1.08631e-05	6.60652
PTGS1	1.0008	10.3604	5.92847	2.84374e-07	1.08631e-05	6.60543
PRUNE	0.702436	12.9827	5.92415	2.88793e-07	1.10117e-05	6.59049
HESX1	0.632146	9.58723	5.91961	2.93502e-07	1.11708e-05	6.57481
LOC201229	1.12592	11.5025	5.91804	2.95154e-07	1.12132e-05	6.56937
SPTLC3	1.10608	10.2511	5.91553	2.97808e-07	1.12934e-05	6.5607
ETAA1	0.918558	11.0766	5.91481	2.98575e-07	1.13019e-05	6.5582
PTX3	-1.5722	9.2387	-5.90919	3.04623e-07	1.1489e-05	6.53877
C14orf139	1.04475	12.1984	5.90259	3.11877e-07	1.17414e-05	6.51597
C9orf91	0.869393	12.1242	5.8939	3.21703e-07	1.20485e-05	6.48591
RFC5	0.72072	12.0725	5.89384	3.21772e-07	1.20485e-05	6.4857
TSHR	-1.01825	9.32746	-5.89088	3.25184e-07	1.21544e-05	6.47548
ALOX5AP	-0.929846	12.2921	-5.88844	3.2803e-07	1.22388e-05	6.46703
GPR3	-1.43784	9.66148	-5.88692	3.29809e-07	1.22832e-05	6.46179
ZFP36L2	-0.707783	13.4969	-5.88033	3.37655e-07	1.25529e-05	6.43901
UGT2B28	0.680012	13.6617	5.8769	3.41808e-07	1.2642e-05	6.42717
ZGPAT	0.890938	13.5896	5.87611	3.42771e-07	1.26527e-05	6.42444
RAPGEFL1	1.46814	9.72482	5.86894	3.51643e-07	1.29573e-05	6.39969
KLF11	-1.05051	12.784	-5.86719	3.53842e-07	1.29991e-05	6.39364
IL27	1.07806	8.92156	5.86657	3.54633e-07	1.29991e-05	6.39148
CD40	0.502667	12.0693	5.86149	3.61108e-07	1.31786e-05	6.37395
RFFL	-0.607561	13.8572	-5.86077	3.62035e-07	1.31786e-05	6.37147
ODF3L1	-1.56037	9.55067	-5.86074	3.62082e-07	1.31786e-05	6.37134
MAP1LC3B	-0.857547	12.8468	-5.85865	3.64783e-07	1.32538e-05	6.36414
MCAM	-1.48433	11.4266	-5.85816	3.6542e-07	1.32538e-05	6.36245
ASCL2	1.57329	10.1643	5.85743	3.66374e-07	1.32653e-05	6.35992
ZNF385B	1.05919	13.1148	5.85547	3.68938e-07	1.33161e-05	6.35317
FOXO3	-0.574392	13.7749	-5.85538	3.69056e-07	1.33161e-05	6.35286
C8orf4	-0.537121	14.119	-5.85452	3.70194e-07	1.3334e-05	6.34988
HSZFP36	0.549585	13.0573	5.85368	3.71302e-07	1.33509e-05	6.34698
KILLIN	0.828565	8.91904	5.85293	3.72289e-07	1.33633e-05	6.34441
SOD2	-0.742104	14.4546	-5.84894	3.77625e-07	1.35314e-05	6.33062
FAM89A	-0.879	12.8528	-5.84691	3.80373e-07	1.36065e-05	6.3236
SIRPA	-0.730941	13.1006	-5.84565	3.82076e-07	1.3644e-05	6.31927
FNDC3B	-0.50793	13.511	-5.8444	3.83779e-07	1.36813e-05	6.31496
DHODH	-1.21694	12.5182	-5.84109	3.88342e-07	1.37967e-05	6.30351
ZNF688	1.12098	11.0561	5.84061	3.89003e-07	1.37967e-05	6.30187
RASD1	-2.21434	9.94291	-5.83947	3.9058e-07	1.38291e-05	6.29794
LIMK2	-1.10363	9.78112	-5.83834	3.92158e-07	1.38614e-05	6.29404
ZNF821	0.788112	10.6199	5.83366	3.98744e-07	1.40278e-05	6.2779
ZFP112	0.748299	10.8005	5.83356	3.98887e-07	1.40278e-05	6.27756
MTHFD2	-0.994052	11.9828	-5.83259	4.00276e-07	1.40366e-05	6.27419
POM121	-1.20421	12.0218	-5.83243	4.00503e-07	1.40366e-05	6.27364
CCDC150	0.935481	12.0645	5.83197	4.01162e-07	1.40366e-05	6.27205
ITGAE	0.645971	12.3259	5.83052	4.03241e-07	1.40857e-05	6.26704
RND1	-1.87632	10.704	-5.82917	4.05186e-07	1.41299e-05	6.26238
PHYHIPL	-1.24847	11.4061	-5.82551	4.10488e-07	1.42909e-05	6.24979
TNFRSF1A	-0.856878	11.8039	-5.82268	4.14646e-07	1.44115e-05	6.24003
PDP2	0.88775	11.2715	5.82194	4.15743e-07	1.44256e-05	6.23747
PPARGC1A	-0.843798	13.5697	-5.82129	4.16705e-07	1.44349e-05	6.23523
APLF	0.619705	9.56957	5.82042	4.18001e-07	1.44558e-05	6.23222
SAMM50	0.719024	13.0079	5.81498	4.26182e-07	1.47143e-05	6.21344
TNFAIP6	-1.97925	9.70858	-5.81355	4.28361e-07	1.4765e-05	6.20851
EZH2	-0.549839	11.8682	-5.80561	4.40629e-07	1.51627e-05	6.18115
LIF	-1.21319	9.53675	-5.80335	4.4419e-07	1.52601e-05	6.17336
ZBTB3	0.536164	11.9937	5.80253	4.4549e-07	1.52795e-05	6.17053
C21orf119	1.25197	9.288	5.80122	4.47575e-07	1.53258e-05	6.16601
ABCA11	0.874324	9.61468	5.79791	4.52872e-07	1.54817e-05	6.15461
ARG2	-1.41386	9.93285	-5.79593	4.56074e-07	1.55656e-05	6.14779
FAM124B	1.71569	11.3906	5.78913	4.67247e-07	1.59208e-05	6.12435
ARID4A	0.527837	12.5766	5.78627	4.72032e-07	1.60314e-05	6.11448
PXMP3	0.576209	13.5241	5.78503	4.74117e-07	1.60759e-05	6.11021
FGR	-0.865767	13.1622	-5.7828	4.77895e-07	1.61777e-05	6.10252
TIMP1	-0.509127	13.7578	-5.77951	4.8352e-07	1.63416e-05	6.09119
EPHA1	1.30363	11.7791	5.77442	4.92342e-07	1.65739e-05	6.07368
CD177	-0.634019	8.4905	-5.7741	4.92901e-07	1.65739e-05	6.07258
EXOD1	0.750113	10.3336	5.77407	4.92964e-07	1.65739e-05	6.07246
MAP1B	-1.29954	10.5217	-5.77241	4.9588e-07	1.66244e-05	6.06675
TMEM80	0.872415	11.205	5.77105	4.98293e-07	1.66784e-05	6.06205
FAM47E	1.36423	9.95955	5.76963	5.00807e-07	1.67356e-05	6.05717
MAPKAPK2	-0.551542	11.9439	-5.7676	5.04429e-07	1.68297e-05	6.0502
REEP4	1.0508	10.4879	5.76243	5.13803e-07	1.70897e-05	6.03237
C12orf34	-0.994733	11.6589	-5.76239	5.13866e-07	1.70897e-05	6.03225
COL9A3	1.07899	9.08292	5.76023	5.17836e-07	1.71943e-05	6.0248
SH3BGR	1.01385	10.1189	5.75908	5.19951e-07	1.72371e-05	6.02085
PEG10	1.93183	11.4854	5.75828	5.21439e-07	1.72589e-05	6.01808
FAM149A	0.743125	12.8019	5.75754	5.22796e-07	1.72687e-05	6.01556
C19orf46	0.75435	12.1278	5.75722	5.23393e-07	1.72687e-05	6.01446
AMDHD2	0.849403	9.47473	5.75502	5.27512e-07	1.73496e-05	6.00687
LIX1L	0.589066	11.7861	5.75429	5.28878e-07	1.7367e-05	6.00437
TGIF1	-0.503652	13.6584	-5.75358	5.30214e-07	1.73835e-05	6.00192
PAQR7	1.10059	11.2581	5.75308	5.3116e-07	1.73871e-05	6.0002
OGG1	0.785388	11.1296	5.75101	5.3509e-07	1.74883e-05	5.99306
LRRC20	0.814402	12.4502	5.7465	5.43736e-07	1.7743e-05	5.97754
SELL	-1.22924	12.5693	-5.7433	5.49943e-07	1.79175e-05	5.96655
CHSY3	-1.16766	11.6171	-5.74211	5.5227e-07	1.79652e-05	5.96246
FBXL15	1.01929	9.91842	5.73868	5.59045e-07	1.81572e-05	5.95065
IMMP1L	0.729018	9.9163	5.73823	5.59952e-07	1.81583e-05	5.94908
IL8RB	-1.05576	9.61847	-5.73627	5.63856e-07	1.82565e-05	5.94236
FRMD4A	0.781225	12.0538	5.73434	5.67735e-07	1.83535e-05	5.93572
FAHD2B	0.957676	9.59642	5.72778	5.81123e-07	1.87282e-05	5.91315
IL2RA	-1.28071	9.95137	-5.72544	5.85975e-07	1.88554e-05	5.9051
SMAD6	0.870613	12.0389	5.7231	5.90868e-07	1.89738e-05	5.89705
SMAD7	0.866218	11.8594	5.7224	5.92329e-07	1.89738e-05	5.89466
LAGE3	1.0255	11.6603	5.72237	5.9239e-07	1.89738e-05	5.89456
TMEM14A	0.911732	13.444	5.71322	6.11969e-07	1.95408e-05	5.86308
ARL2BP	0.566867	12.4858	5.71052	6.17868e-07	1.96989e-05	5.8538
PCNA	0.847213	10.3398	5.7096	6.19876e-07	1.97327e-05	5.85066
SH3BP4	-0.544533	13.3876	-5.70727	6.25034e-07	1.98665e-05	5.84263
STAT3	-0.731899	13.5727	-5.70611	6.27614e-07	1.98942e-05	5.83865
CD247	0.842521	12.097	5.70579	6.28331e-07	1.98942e-05	5.83754
FZD7	-0.855184	10.777	-5.70542	6.29159e-07	1.98942e-05	5.83627
COG4	0.880821	9.85074	5.70516	6.29726e-07	1.98942e-05	5.8354
IGFBP1	-2.6947	12.6253	-5.7045	6.31219e-07	1.99111e-05	5.8331
ACSS1	-0.916169	10.96	-5.69626	6.49939e-07	2.04459e-05	5.80481
WDR73	-0.644144	12.0925	-5.69618	6.50137e-07	2.04459e-05	5.80452
ZBTB43	-0.581659	12.61	-5.69453	6.53946e-07	2.05347e-05	5.79886
FZR1	0.680296	8.87886	5.69282	6.57917e-07	2.06152e-05	5.793
YPEL2	-0.757387	13.7265	-5.69171	6.60521e-07	2.06477e-05	5.78918
NR4A2	-1.21915	9.85728	-5.69015	6.64184e-07	2.07097e-05	5.78383
LILRA5	-1.00412	10.5943	-5.68979	6.65039e-07	2.07097e-05	5.78258
C8orf47	1.1386	12.0084	5.6896	6.65489e-07	2.07097e-05	5.78193
NUDT7	0.654307	13.1559	5.68622	6.73524e-07	2.09182e-05	5.77031
ACBD4	1.17673	10.2627	5.68594	6.74197e-07	2.09182e-05	5.76934
TMEM187	1.02597	11.6525	5.68205	6.83554e-07	2.11455e-05	5.756
CHCHD6	0.82427	8.50313	5.67842	6.92404e-07	2.13875e-05	5.74355
IQCC	0.981413	9.75769	5.67786	6.93797e-07	2.13987e-05	5.74161
NXF1	-0.580369	11.9255	-5.67665	6.96772e-07	2.14587e-05	5.73747
TBC1D13	0.783691	12.5308	5.67539	6.99897e-07	2.15231e-05	5.73313
STK17A	-0.846582	10.3182	-5.67487	7.012e-07	2.15314e-05	5.73133
USP30	1.02683	11.9354	5.6726	7.06864e-07	2.16733e-05	5.72355
KCTD13	-0.968055	10.9718	-5.66839	7.17501e-07	2.19671e-05	5.70909
MAGEE1	0.822495	9.38356	5.66471	7.26927e-07	2.2223e-05	5.69646
CCL7	-1.26183	9.05484	-5.66154	7.3513e-07	2.24409e-05	5.6856
FAM117A	0.938844	10.453	5.65939	7.40763e-07	2.25797e-05	5.67821
TBC1D2	0.914057	11.5059	5.65776	7.45048e-07	2.26528e-05	5.67263
WDR4	-0.706322	12.5785	-5.65765	7.45335e-07	2.26528e-05	5.67226
PHC2	-1.13074	12.8201	-5.65704	7.46962e-07	2.26691e-05	5.67015
ZNF658	0.9342	11.5521	5.65638	7.48692e-07	2.26885e-05	5.66791
LRRC45	1.12693	9.83136	5.64801	7.71254e-07	2.33383e-05	5.63918
TNFRSF10D	-1.36667	10.9814	-5.6433	7.84238e-07	2.36967e-05	5.62302
KIAA1712	0.757585	11.5481	5.64237	7.86828e-07	2.37405e-05	5.61983
DNASE2	0.637577	12.9265	5.64057	7.9186e-07	2.38434e-05	5.61366
GEM	-1.42038	11.5963	-5.64033	7.92529e-07	2.38434e-05	5.61285
C14orf2	0.507647	13.3732	5.63863	7.97328e-07	2.39532e-05	5.607
UNC119	1.14005	10.2451	5.63445	8.09219e-07	2.42754e-05	5.59268
ZCWPW2	0.670752	9.85419	5.63247	8.14923e-07	2.44113e-05	5.58588
AP1S1	1.165	12.2272	5.63012	8.21732e-07	2.45799e-05	5.57783
CHST13	0.589562	13.2984	5.62751	8.29367e-07	2.47727e-05	5.56888
ATP6V0E2	0.585205	13.6752	5.62633	8.32834e-07	2.48407e-05	5.56485
ZMYM3	0.835705	9.31363	5.62275	8.43441e-07	2.5121e-05	5.5526
ANXA9	1.57701	11.3112	5.62229	8.44815e-07	2.5126e-05	5.55103
RFX2	-1.54562	9.72263	-5.6185	8.56241e-07	2.53933e-05	5.53803
MATK	0.921205	11.2972	5.61371	8.70889e-07	2.57543e-05	5.52162
CHRNA10	-0.675486	9.95934	-5.61296	8.732e-07	2.5786e-05	5.51906
GCK	2.69668	11.2057	5.60835	8.87578e-07	2.61365e-05	5.50325
CD97	-0.655299	11.365	-5.60658	8.9316e-07	2.62416e-05	5.49719
TEAD4	-1.11825	10.9831	-5.60284	9.05047e-07	2.65383e-05	5.4844
LOC653501	1.05221	9.12091	5.60224	9.06991e-07	2.65579e-05	5.48232
PHPT1	0.670978	12.4913	5.59979	9.14883e-07	2.67194e-05	5.47394
DRD1	0.736826	9.03403	5.59949	9.15852e-07	2.67194e-05	5.47292
SP5	0.956987	8.85846	5.59933	9.16359e-07	2.67194e-05	5.47238
CYP2U1	0.504842	11.7991	5.59496	9.30664e-07	2.70986e-05	5.4574
NPR3	0.937044	12.0587	5.59413	9.33386e-07	2.71151e-05	5.45457
MAF	1.08137	13.0653	5.59399	9.33835e-07	2.71151e-05	5.45411
EDN1	-0.904381	10.9679	-5.59342	9.35726e-07	2.71322e-05	5.45215
SCNN1A	-0.718091	12.5714	-5.58952	9.4872e-07	2.74707e-05	5.43881
CDK5	1.14462	9.86227	5.58808	9.53575e-07	2.75729e-05	5.43387
FAM73B	0.872385	8.79129	5.58647	9.59045e-07	2.76542e-05	5.42834
IFI16	-0.536725	12.5	-5.58449	9.65764e-07	2.78094e-05	5.42158
HIST2H2AB	1.46243	9.84458	5.58076	9.78593e-07	2.80624e-05	5.40882
CBLN4	1.0062	9.16424	5.57382	1.00291e-06	2.86394e-05	5.38507
CXCR4	-1.4343	12.1938	-5.5731	1.00545e-06	2.86394e-05	5.38263
RIPK2	-0.586752	12.058	-5.57307	1.00559e-06	2.86394e-05	5.3825
NAT1	0.891555	12.3781	5.57251	1.00756e-06	2.86564e-05	5.3806
CCDC115	0.528028	12.6591	5.5704	1.01512e-06	2.88319e-05	5.37337
CBFA2T2	0.78363	10.2045	5.56989	1.01695e-06	2.88446e-05	5.37163
MAPKAP1	0.584114	12.3815	5.56706	1.02719e-06	2.90952e-05	5.36194
PRRT3	0.568307	9.13217	5.56667	1.02858e-06	2.90952e-05	5.36063
CCL5	0.698283	12.9858	5.56251	1.04381e-06	2.94859e-05	5.34642
ATF7IP	0.991219	9.60647	5.56082	1.05007e-06	2.96224e-05	5.34064
ZNF286C	-0.56728	12.1928	-5.55819	1.05987e-06	2.98585e-05	5.33165
RASL10A	-1.14865	10.5943	-5.557	1.06436e-06	2.99445e-05	5.32756
MIR614	-0.828145	8.58104	-5.55565	1.06945e-06	3.00469e-05	5.32295
WT1	-1.34504	9.47185	-5.55094	1.08739e-06	3.04866e-05	5.30686
JAK3	-0.989939	9.55314	-5.55078	1.08802e-06	3.04866e-05	5.30629
PDE4B	-0.792167	12.1282	-5.54872	1.09595e-06	3.06675e-05	5.29927
PLA2G1B	1.13085	9.13461	5.54453	1.11229e-06	3.10828e-05	5.28497
HIST1H2AC	1.05698	13.171	5.54276	1.11928e-06	3.12364e-05	5.2789
SPHK2	1.43287	11.4737	5.53972	1.13138e-06	3.15317e-05	5.26851
CASC5	0.90611	11.6249	5.53655	1.14412e-06	3.18066e-05	5.25768
YPEL1	0.747378	11.7115	5.5365	1.1443e-06	3.18066e-05	5.25753
TIGD2	0.601822	13.4892	5.53398	1.15455e-06	3.20488e-05	5.2489
CPEB4	-0.521814	13.5249	-5.5291	1.17461e-06	3.25622e-05	5.23225
LRRC31	1.30097	11.6586	5.52598	1.18759e-06	3.28357e-05	5.22162
SLC25A28	-0.503007	13.5146	-5.52598	1.18763e-06	3.28357e-05	5.22159
FVT1	-0.525337	14.1976	-5.52141	1.20691e-06	3.33244e-05	5.20602
ARFRP1	0.910691	9.06499	5.52045	1.21103e-06	3.33824e-05	5.20272
DUSP1	-0.552718	14.1384	-5.52017	1.21221e-06	3.33824e-05	5.20177
VDR	-0.985669	9.85316	-5.51507	1.23423e-06	3.39438e-05	5.18437
CCDC68	-0.645695	12.7354	-5.51376	1.23994e-06	3.40559e-05	5.17991
ZC3H8	0.73765	10.7284	5.51235	1.24616e-06	3.41817e-05	5.17507
ZSCAN12L1	-1.10488	10.0161	-5.51075	1.2532e-06	3.43024e-05	5.16963
BRI3	0.743527	13.708	5.5106	1.25386e-06	3.43024e-05	5.16912
NME3	0.840706	11.687	5.51014	1.25589e-06	3.43128e-05	5.16755
MMP9	-1.47472	10.1967	-5.50584	1.27511e-06	3.47304e-05	5.15287
LACE1	0.738351	9.69512	5.5056	1.27618e-06	3.47304e-05	5.15206
FAM123B	0.825229	9.7626	5.50241	1.29062e-06	3.50775e-05	5.14118
STK17B	-0.699611	12.7669	-5.50114	1.29641e-06	3.51632e-05	5.13685
GPRASP2	0.576718	12.8933	5.50088	1.2976e-06	3.51632e-05	5.13596
MSI1	-0.775414	9.44615	-5.50061	1.29884e-06	3.51632e-05	5.13504
NR4A3	-1.80633	9.4389	-5.50009	1.30123e-06	3.51822e-05	5.13326
POLE2	0.882854	9.44807	5.49884	1.30697e-06	3.52917e-05	5.12901
MGAM	-0.789216	8.87362	-5.49631	1.31869e-06	3.55213e-05	5.12038
ROM1	-1.11508	10.4757	-5.49627	1.31889e-06	3.55213e-05	5.12023
STRA13	0.642863	13.3398	5.4954	1.32293e-06	3.55424e-05	5.11728
ZNHIT3	1.22418	11.4527	5.49511	1.32427e-06	3.55424e-05	5.1163
SYN1	-1.4917	9.55179	-5.49495	1.32506e-06	3.55424e-05	5.11572
LIN7B	1.19928	9.24116	5.49464	1.3265e-06	3.55424e-05	5.11467
IL15RA	-1.33248	9.57065	-5.49413	1.32889e-06	3.55607e-05	5.11293
IFFO2	-1.00946	12.0102	-5.49263	1.33593e-06	3.57031e-05	5.10782
C12orf69	0.638306	9.16255	5.49131	1.34214e-06	3.5823e-05	5.10334
EGR3	-1.60546	9.58288	-5.4897	1.3498e-06	3.59815e-05	5.09783
RWDD3	0.512134	13.0565	5.48507	1.372e-06	3.64798e-05	5.08207
TRIM35	-0.673928	12.2513	-5.48394	1.37748e-06	3.64998e-05	5.07821
C7orf43	-0.813227	11.0605	-5.48394	1.37748e-06	3.64998e-05	5.07821
ABCC6	1.37123	11.9075	5.48337	1.38028e-06	3.64998e-05	5.07625
LOC148413	1.05083	12.028	5.48329	1.38067e-06	3.64998e-05	5.07598
RNF186	0.667951	9.19438	5.48266	1.38373e-06	3.65118e-05	5.07384
HULC	0.651111	14.8846	5.48162	1.38883e-06	3.65999e-05	5.07028
SREBF1	0.71672	12.8645	5.48109	1.3914e-06	3.66215e-05	5.06849
ASTE1	0.966905	10.4427	5.47992	1.39716e-06	3.67265e-05	5.0645
ZNF780B	0.65226	9.98163	5.47757	1.40879e-06	3.69855e-05	5.05649
RELL1	-0.540274	12.3376	-5.47649	1.41413e-06	3.70791e-05	5.05283
C4orf33	0.691518	12.2325	5.47328	1.43024e-06	3.74309e-05	5.04188
C8orf79	-0.986717	9.41796	-5.47102	1.44168e-06	3.76102e-05	5.03418
RNPC3	0.67938	11.9145	5.47068	1.44342e-06	3.76102e-05	5.03301
NT5C3L	0.883214	11.7989	5.46879	1.45305e-06	3.78137e-05	5.02659
CSTA	1.042	11.3161	5.46288	1.48362e-06	3.84885e-05	5.00646
LOC730820	-0.500043	13.4808	-5.46271	1.48452e-06	3.84885e-05	5.00588
CCNF	0.782585	10.3002	5.46035	1.49687e-06	3.87605e-05	4.99787
C20orf77	-1.95047	10.6246	-5.45974	1.50011e-06	3.87959e-05	4.99578
C9orf169	1.05498	10.4664	5.45667	1.51643e-06	3.91208e-05	4.98532
CSDA	-0.708464	14.0057	-5.45622	1.51883e-06	3.91344e-05	4.98379
ANKRD49	0.535145	12.056	5.45274	1.53757e-06	3.95682e-05	4.97194
PLEKHH3	0.991143	11.7105	5.44845	1.56097e-06	4.01209e-05	4.95734
CXorf12	1.23923	10.7772	5.44768	1.56522e-06	4.01805e-05	4.95472
GZMH	0.96396	11.2491	5.44708	1.56854e-06	4.02159e-05	4.95267
LAMA4	0.816502	12.7461	5.44336	1.5892e-06	4.06355e-05	4.94002
PRRG2	1.17956	9.74034	5.44308	1.59076e-06	4.06355e-05	4.93908
TMEM218	0.779554	12.5767	5.44145	1.59989e-06	4.07752e-05	4.93355
FRMD7	1.0706	9.40813	5.44141	1.60014e-06	4.07752e-05	4.93339
NOL4	1.27921	11.2577	5.44016	1.60717e-06	4.09043e-05	4.92916
SERPINB8	-1.22728	12.5013	-5.43965	1.61008e-06	4.09284e-05	4.92741
METTL1	-0.622338	12.6885	-5.43683	1.62617e-06	4.12869e-05	4.9178
ZNF524	0.908979	11.1258	5.43642	1.62848e-06	4.1295e-05	4.91643
NXT1	-0.622487	13.4685	-5.43533	1.63473e-06	4.13614e-05	4.91273
ATP5S	0.575944	12.8076	5.43527	1.63507e-06	4.13614e-05	4.91253
KLHDC10	0.52434	13.1839	5.43032	1.66382e-06	4.19866e-05	4.89569
TESK2	0.700662	11.7489	5.42779	1.6787e-06	4.2311e-05	4.88708
C18orf56	1.19261	12.2978	5.42673	1.68498e-06	4.2418e-05	4.88347
PACRG	1.0603	10.7979	5.4259	1.68993e-06	4.2491e-05	4.88064
BDNFOS	0.770827	9.66084	5.42542	1.69277e-06	4.25113e-05	4.87901
RPS19BP1	0.730205	12.067	5.42445	1.69857e-06	4.26054e-05	4.87571
WWC3	-0.604831	11.5312	-5.42393	1.70166e-06	4.26317e-05	4.87395
C3orf36	-0.997714	9.67175	-5.42173	1.71487e-06	4.2911e-05	4.86648
MLL4	-0.697846	10.5851	-5.42047	1.72249e-06	4.30263e-05	4.8622
GDE1	0.637063	11.7524	5.42028	1.72362e-06	4.30263e-05	4.86157
AQP11	1.11407	13.0273	5.41628	1.74809e-06	4.3585e-05	4.84794
NAV2	-0.603645	12.7733	-5.41435	1.76e-06	4.38295e-05	4.84138
SCRN2	1.05779	9.48323	5.41165	1.77679e-06	4.41946e-05	4.83221
TMEM101	0.754731	11.0995	5.4113	1.77894e-06	4.41953e-05	4.83104
LRAT	0.873746	12.4109	5.41055	1.78367e-06	4.42602e-05	4.82847
LOC441150	0.788984	9.9056	5.40674	1.8077e-06	4.48031e-05	4.81554
WHAMM	-0.567157	11.9274	-5.4058	1.81366e-06	4.48973e-05	4.81236
IL20	-1.13451	9.06794	-5.40404	1.82496e-06	4.51233e-05	4.80637
ZNF311	0.66177	10.147	5.40055	1.84743e-06	4.56248e-05	4.79454
MFSD3	0.559915	13.8971	5.39981	1.85226e-06	4.56675e-05	4.79202
TMPRSS2	-1.53486	12.3341	-5.39961	1.85355e-06	4.56675e-05	4.79135
IPP	0.883046	10.5517	5.3987	1.85949e-06	4.56824e-05	4.78825
ODF2	-0.599165	12.3964	-5.39851	1.86074e-06	4.56824e-05	4.78761
CRYM	0.825015	12.1958	5.39592	1.87774e-06	4.6023e-05	4.77882
CD7	0.943768	11.1074	5.39573	1.87903e-06	4.6023e-05	4.77816
HIST1H1A	1.06229	10.0849	5.39495	1.8842e-06	4.60954e-05	4.7755
KLF5	-1.34157	10.8708	-5.39326	1.89538e-06	4.62601e-05	4.76979
SNX21	0.603279	10.7672	5.39213	1.90296e-06	4.63909e-05	4.76593
BOK	0.801166	12.7842	5.39151	1.90711e-06	4.64376e-05	4.76383
ZNF331	-0.770621	12.6061	-5.38771	1.93276e-06	4.69523e-05	4.75092
GALNT11	0.713624	12.247	5.38555	1.94746e-06	4.72542e-05	4.7436
ARHGEF5	-0.896932	12.4344	-5.38486	1.95215e-06	4.72721e-05	4.74128
IL2RB	0.727742	11.019	5.38478	1.95274e-06	4.72721e-05	4.74099
HTRA4	-0.958189	9.7501	-5.38414	1.95712e-06	4.72825e-05	4.73882
CISH	-1.49682	11.9124	-5.38405	1.95771e-06	4.72825e-05	4.73853
MNT	-0.835013	12.6251	-5.38319	1.96367e-06	4.73714e-05	4.7356
MAPBPIP	0.697184	12.8277	5.37875	1.99453e-06	4.79707e-05	4.72053
URG4	-0.679948	12.7324	-5.37685	2.00785e-06	4.82082e-05	4.71411
LOC731314	-0.602138	10.6091	-5.37656	2.00993e-06	4.82082e-05	4.71311
CSF3	-1.11194	8.91429	-5.37504	2.02065e-06	4.84097e-05	4.70796
THPO	-0.645943	11.6176	-5.37057	2.05265e-06	4.90634e-05	4.69279
NAT6	0.695661	10.5933	5.36965	2.05928e-06	4.91653e-05	4.68968
FLJ20125	0.544117	11.972	5.36876	2.06574e-06	4.9263e-05	4.68665
HSP90AB4P	-0.692047	9.49212	-5.36763	2.07397e-06	4.94028e-05	4.68281
FAM84B	0.549596	14.0396	5.36628	2.08376e-06	4.94944e-05	4.67826
RNF214	1.15133	10.4665	5.3658	2.08729e-06	4.94944e-05	4.67663
TSC22D4	0.791698	9.78929	5.36507	2.09268e-06	4.95086e-05	4.67413
WNT5B	0.952801	9.21481	5.35749	2.14903e-06	5.0669e-05	4.64847
ASTN2	1.02601	10.5369	5.35508	2.16735e-06	5.10432e-05	4.64027
NLRP9	-1.14783	9.16574	-5.35431	2.17317e-06	5.11223e-05	4.63769
RBBP8	-0.779529	12.7193	-5.35321	2.18157e-06	5.12619e-05	4.63396
ZNF133	0.721563	10.5122	5.3503	2.20396e-06	5.17296e-05	4.6241
BAIAP2	0.751426	11.8676	5.34898	2.21418e-06	5.19111e-05	4.61963
ARPP-21	0.898332	9.65494	5.34829	2.21956e-06	5.19785e-05	4.61729
E2F6	-0.870376	12.7215	-5.34789	2.22265e-06	5.19924e-05	4.61595
BDNF	-1.27223	9.33759	-5.3457	2.23983e-06	5.23356e-05	4.60851
TREML2	-0.816424	9.12625	-5.34225	2.26708e-06	5.2913e-05	4.59683
C6orf35	1.02647	9.21284	5.34029	2.28272e-06	5.32183e-05	4.59019
C1orf41	1.13998	11.3905	5.33537	2.32248e-06	5.40846e-05	4.57352
SLC22A25	0.770483	12.383	5.33418	2.33218e-06	5.42499e-05	4.56949
SLC9A8	-0.509804	10.8246	-5.33339	2.3386e-06	5.43384e-05	4.56684
NTHL1	0.678752	13.2815	5.33015	2.36529e-06	5.47753e-05	4.55588
FZD1	0.715953	10.5123	5.32827	2.38098e-06	5.50774e-05	4.5495
ADAMTS4	-1.13275	8.41879	-5.32727	2.38934e-06	5.52093e-05	4.54612
PLXNA3	-1.10405	10.0067	-5.3259	2.40083e-06	5.54134e-05	4.54148
CCDC126	0.568042	12.6416	5.32527	2.40616e-06	5.54749e-05	4.53934
C5orf23	1.21611	10.0957	5.32443	2.41327e-06	5.55469e-05	4.53649
QPCT	-0.937632	11.5988	-5.32396	2.41721e-06	5.55469e-05	4.53492
SLC3A2	-0.626375	12.6058	-5.32395	2.41729e-06	5.55469e-05	4.53489
OXCT2	-1.16974	10.7555	-5.32315	2.42407e-06	5.56008e-05	4.53218
TRIM24	0.743569	12.338	5.32304	2.42497e-06	5.56008e-05	4.53182
GPR175	1.03061	10.0855	5.32196	2.43423e-06	5.57517e-05	4.52814
TCP11L1	-0.768441	11.2038	-5.32058	2.446e-06	5.59597e-05	4.52348
FAM195B	0.603891	12.305	5.31953	2.45501e-06	5.61041e-05	4.51994
ACOT7	0.752929	10.8572	5.315	2.49428e-06	5.68787e-05	4.50461
BMP2	-0.781543	11.4836	-5.31447	2.49893e-06	5.68787e-05	4.50282
C6orf124	1.01475	9.18001	5.31443	2.49924e-06	5.68787e-05	4.50269
IARS	-0.752924	10.661	-5.31437	2.49983e-06	5.68787e-05	4.50247
NUAK2	-0.969475	11.0889	-5.31338	2.50847e-06	5.70129e-05	4.49914
VPS26B	0.54084	11.8061	5.31244	2.51672e-06	5.70696e-05	4.49597
SIRPB1	-1.27763	11.0187	-5.31238	2.51726e-06	5.70696e-05	4.49576
NEIL2	0.91636	10.7558	5.30875	2.54947e-06	5.76928e-05	4.48349
PSMB11	-1.43476	9.30866	-5.30761	2.55968e-06	5.7861e-05	4.47963
NDC80	0.832671	10.5714	5.30651	2.56953e-06	5.79577e-05	4.47592
ERF	-0.604382	12.2122	-5.29867	2.64112e-06	5.94438e-05	4.44939
FNDC5	1.06581	13.0739	5.29803	2.64697e-06	5.9474e-05	4.44726
C17orf101	0.549135	10.9244	5.2979	2.64818e-06	5.9474e-05	4.44681
OGFOD2	0.721541	8.64844	5.29743	2.65258e-06	5.95088e-05	4.44521
BACH2	-1.43487	10.5224	-5.29586	2.66719e-06	5.97721e-05	4.43991
BASP1	-0.520441	13.0123	-5.29498	2.67543e-06	5.98923e-05	4.43693
KLF10	-1.03304	12.526	-5.29463	2.67871e-06	5.99013e-05	4.43575
ARVCF	0.735215	9.69072	5.2921	2.70254e-06	6.03692e-05	4.4272
HIST2H2AC	1.89221	11.1983	5.29137	2.70939e-06	6.04575e-05	4.42476
CAMK2G	0.641243	12.3109	5.28906	2.73141e-06	6.08835e-05	4.41694
VEGFC	-0.737337	11.3106	-5.28665	2.75455e-06	6.13336e-05	4.4088
CXCL2	-0.717291	13.6516	-5.28481	2.77238e-06	6.15331e-05	4.40257
WDSUB1	0.559643	12.1897	5.28373	2.78288e-06	6.16852e-05	4.39892
IL24	-1.93311	10.1684	-5.28195	2.80022e-06	6.18731e-05	4.39293
FAM45A	0.531114	12.6583	5.28173	2.8024e-06	6.18731e-05	4.39218
STARD10	0.857315	13.7546	5.28171	2.80255e-06	6.18731e-05	4.39212
SRGAP1	-0.991816	10.7499	-5.2796	2.82333e-06	6.22657e-05	4.385
SLC22A7	0.58582	14.2463	5.27865	2.83273e-06	6.2407e-05	4.38179
ZNF805	-0.747861	11.7085	-5.27814	2.83781e-06	6.24344e-05	4.38006
HOXD13	-1.25643	8.86541	-5.27765	2.84268e-06	6.24344e-05	4.3784
SLC26A1	0.958896	10.1705	5.27586	2.8605e-06	6.26211e-05	4.37237
TMEM9	1.17894	10.6945	5.27274	2.8919e-06	6.32421e-05	4.36183
C9orf24	1.27006	9.6901	5.27159	2.90355e-06	6.34302e-05	4.35796
SLC38A1	-1.06549	11.2171	-5.26851	2.93502e-06	6.40505e-05	4.34755
RPL39L	1.34612	10.5584	5.26568	2.9642e-06	6.46195e-05	4.338
C22orf40	0.682335	9.68322	5.26352	2.98666e-06	6.50412e-05	4.33072
C3orf64	-0.537945	11.9804	-5.26148	3.00804e-06	6.54382e-05	4.32384
C1orf172	0.583157	8.80062	5.25866	3.03775e-06	6.60156e-05	4.31435
ZSWIM4	-0.785037	12.4214	-5.2583	3.04165e-06	6.60313e-05	4.31311
HOXB5	1.06438	10.6472	5.25725	3.05277e-06	6.62037e-05	4.30959
ZMYND12	0.510012	12.3599	5.25624	3.06354e-06	6.63682e-05	4.30619
C1orf35	0.783393	9.67048	5.25428	3.08463e-06	6.67556e-05	4.29957
SEC14L2	0.994539	12.8401	5.25154	3.11431e-06	6.71884e-05	4.29033
C6orf81	-0.521158	8.85002	-5.25029	3.12798e-06	6.74134e-05	4.28611
NOS3	-0.889502	11.3421	-5.2493	3.13882e-06	6.75771e-05	4.28277
DNAH17	-0.773392	8.96167	-5.24873	3.14504e-06	6.75832e-05	4.28086
ITLN2	-1.22845	10.3046	-5.24868	3.14559e-06	6.75832e-05	4.28069
ATP11C	0.723269	13.4629	5.24592	3.17603e-06	6.81667e-05	4.2714
IL13RA2	1.15789	9.59803	5.23883	3.25563e-06	6.98032e-05	4.24751
EPB41L5	0.892411	11.958	5.23668	3.28016e-06	7.02569e-05	4.24027
RANGAP1	-0.689479	12.6057	-5.23543	3.29458e-06	7.04932e-05	4.23604
PIGF	0.654276	12.6156	5.23442	3.30618e-06	7.06687e-05	4.23265
NADSYN1	1.1002	10.0184	5.23182	3.33638e-06	7.12411e-05	4.22387
DCI	1.1351	12.3471	5.2304	3.35286e-06	7.15197e-05	4.21912
ZNF219	0.990092	10.3857	5.22958	3.36248e-06	7.16514e-05	4.21635
CA4	-0.842041	9.12683	-5.22764	3.3854e-06	7.20661e-05	4.2098
INHBE	0.818878	13.7774	5.22557	3.40987e-06	7.24388e-05	4.20285
SLC7A5P1	-1.20865	9.06287	-5.22144	3.45944e-06	7.3417e-05	4.18893
GNAI1	0.691658	11.9078	5.21942	3.48389e-06	7.37854e-05	4.18214
MMP25	-0.926017	9.30675	-5.21832	3.4972e-06	7.39252e-05	4.17846
CHRNB1	1.18804	11.4625	5.21829	3.49759e-06	7.39252e-05	4.17835
HCP5	0.589574	13.1016	5.21759	3.50612e-06	7.40303e-05	4.176
GGT1	1.01168	10.3074	5.21537	3.53341e-06	7.44778e-05	4.16852
KIAA0133	-1.03657	10.6109	-5.21292	3.56381e-06	7.48472e-05	4.16026
GPR27	-1.02027	8.98069	-5.21284	3.56473e-06	7.48472e-05	4.16001
KIAA0460	-0.53581	12.917	-5.21271	3.56638e-06	7.48472e-05	4.15956
MARVELD3	0.825562	11.6339	5.20903	3.61247e-06	7.57381e-05	4.14717
FLJ25006	-1.2409	10.0971	-5.20532	3.65948e-06	7.66466e-05	4.1347
GFOD1	-0.534344	13.0472	-5.20492	3.66461e-06	7.66769e-05	4.13335
ARMCX2	1.09367	10.1105	5.20409	3.67513e-06	7.68199e-05	4.13059
DHX58	0.544902	12.2919	5.20371	3.6801e-06	7.68466e-05	4.12928
KIAA0232	0.728144	10.8473	5.20307	3.68831e-06	7.69408e-05	4.12713
LOC649431	-0.582586	9.30942	-5.19992	3.72902e-06	7.76345e-05	4.11654
C17orf80	0.656028	11.883	5.19874	3.7444e-06	7.78768e-05	4.11258
PGM2	-0.620175	12.3187	-5.19746	3.7611e-06	7.8119e-05	4.10828
2021-03-02	0.818889	12.2785	5.19727	3.76355e-06	7.8119e-05	4.10766
C1orf53	1.14543	12.8791	5.19634	3.7758e-06	7.82365e-05	4.10452
TRIM34	0.679402	9.98125	5.19599	3.78046e-06	7.82365e-05	4.10333
DAND5	-1.31331	9.56233	-5.19599	3.78048e-06	7.82365e-05	4.10333
THAP2	0.94942	10.6081	5.19383	3.809e-06	7.87483e-05	4.09608
SMARCD2	0.702603	11.7479	5.19336	3.81525e-06	7.87993e-05	4.0945
NUP153	-0.665447	13.1415	-5.19165	3.83802e-06	7.91909e-05	4.08876
ZFYVE19	0.890092	11.7209	5.19095	3.84741e-06	7.93062e-05	4.0864
MIRLET7D	-0.799557	10.4004	-5.18925	3.87031e-06	7.96993e-05	4.08068
TTK	0.604655	8.88043	5.18883	3.87592e-06	7.97359e-05	4.07928
ZNF57	0.605914	10.8322	5.18852	3.88016e-06	7.97443e-05	4.07823
TRIM55	1.55853	12.5263	5.18604	3.91373e-06	8.03551e-05	4.06992
ATP1B3	-0.574216	13.6319	-5.18529	3.92398e-06	8.04861e-05	4.06739
EMR3	-1.03677	9.97743	-5.18322	3.95237e-06	8.09211e-05	4.06044
ZSCAN2	0.768845	11.9048	5.18318	3.95297e-06	8.09211e-05	4.0603
CSF3R	-0.590852	12.6031	-5.18265	3.96025e-06	8.09906e-05	4.05852
GOLSYN	-0.927882	13.7032	-5.17971	4.00099e-06	8.16705e-05	4.04865
CNKSR3	0.636387	12.9582	5.17969	4.00134e-06	8.16705e-05	4.04857
STX18	1.02582	9.16096	5.17342	4.08963e-06	8.33091e-05	4.02752
ZNF533	1.35786	9.30696	5.17276	4.09898e-06	8.34181e-05	4.02532
BAX	-0.59795	10.1716	-5.16655	4.18858e-06	8.51583e-05	4.00447
SOX7	-1.02244	12.0306	-5.1652	4.2083e-06	8.54757e-05	3.99994
GIMAP7	0.548844	12.8305	5.16385	4.22815e-06	8.57951e-05	3.9954
C8orf40	0.568559	13.7599	5.16331	4.23609e-06	8.58726e-05	3.99359
DHRS4L1	1.23196	9.96286	5.16122	4.26695e-06	8.6414e-05	3.98659
PLD6	1.1369	11.7891	5.16031	4.2805e-06	8.65201e-05	3.98354
LPAR1	-0.934268	11.6393	-5.15893	4.30107e-06	8.68394e-05	3.97891
ZNF253	0.952778	9.76786	5.1587	4.30464e-06	8.68394e-05	3.97812
BCL9L	0.643477	9.25282	5.15622	4.34188e-06	8.74117e-05	3.96981
GUK1	0.958218	12.3804	5.15597	4.3456e-06	8.74117e-05	3.96898
TCEAL3	-0.533852	13.1306	-5.1541	4.37399e-06	8.78909e-05	3.96271
AKIRIN1	-0.689975	14.0261	-5.15029	4.43228e-06	8.8812e-05	3.94994
ISG15	1.13811	12.2771	5.14964	4.44234e-06	8.88521e-05	3.94776
CLEC5A	-0.905959	9.73045	-5.14961	4.44282e-06	8.88521e-05	3.94765
TLR7	1.00314	9.34505	5.14919	4.44935e-06	8.88687e-05	3.94624
DNASE1	0.685144	8.35706	5.14901	4.45219e-06	8.88687e-05	3.94562
NQO2	0.775648	12.6039	5.14788	4.46965e-06	8.91318e-05	3.94185
MESP1	1.08311	9.06843	5.14542	4.50809e-06	8.97579e-05	3.93359
PACS1	-1.03671	11.21	-5.14532	4.50967e-06	8.97579e-05	3.93325
TP53AP1	1.18525	11.7946	5.14377	4.53396e-06	9.0075e-05	3.92807
ECSIT	0.728793	10.3575	5.14348	4.53858e-06	9.0075e-05	3.92709
RPS6KA5	-0.892123	11.316	-5.14311	4.54447e-06	9.0106e-05	3.92584
C17orf49	0.581391	12.1232	5.1404	4.58747e-06	9.0872e-05	3.91677
FIS1	1.37177	10.7416	5.14011	4.59196e-06	9.08746e-05	3.91582
BMPR1A	0.757618	9.07052	5.13912	4.60794e-06	9.11042e-05	3.91247
PPP2R1B	-0.545905	13.0718	-5.13764	4.63164e-06	9.14859e-05	3.90753
MPST	0.623079	13.2627	5.13467	4.67967e-06	9.23469e-05	3.89758
PLEKHA6	0.598245	11.9335	5.13108	4.73839e-06	9.33288e-05	3.88556
SBNO2	-0.961397	9.97086	-5.13039	4.74976e-06	9.34643e-05	3.88325
RNF144	0.582851	10.9152	5.12998	4.75658e-06	9.35102e-05	3.88187
NUDT16L1	0.986457	11.7227	5.12939	4.76634e-06	9.36135e-05	3.87989
DPYSL3	-1.20152	12.272	-5.12325	4.86914e-06	9.54526e-05	3.85932
FREQ	-0.839989	10.2879	-5.12249	4.882e-06	9.55728e-05	3.85678
XYLT2	0.772127	12.2656	5.12234	4.88445e-06	9.55728e-05	3.8563
VPS37B	-0.605517	10.7614	-5.12111	4.90541e-06	9.58927e-05	3.85217
C12orf49	-0.767491	12.2936	-5.11917	4.93853e-06	9.64495e-05	3.84569
TBC1D19	0.741307	11.1707	5.11876	4.94563e-06	9.64978e-05	3.8443
HYAL2	-0.642355	12.0058	-5.11589	4.99515e-06	9.71906e-05	3.8347
MFHAS1	-0.708489	11.3587	-5.11466	5.01651e-06	9.73414e-05	3.83059
CCNL1	-0.527865	13.2707	-5.11464	5.01692e-06	9.73414e-05	3.83051
OSCP1	1.23664	9.71629	5.11322	5.04167e-06	9.77305e-05	3.82576
ZNF329	0.565655	12.2251	5.11116	5.07785e-06	9.83355e-05	3.81887
MIR770	0.659821	8.84739	5.1109	5.08233e-06	9.83355e-05	3.81802
MSH2	0.941667	12.1468	5.10744	5.14387e-06	9.94338e-05	3.80642
ELMOD3	0.658216	9.25242	5.10656	5.15948e-06	9.9643e-05	3.8035
TRAPPC5	0.545369	12.9705	5.1044	5.1983e-06	0.0001003	3.79628
BCL2L11	-0.759324	11.2736	-5.10358	5.21309e-06	0.000100492	3.79354
DDX21	-0.703037	12.781	-5.10127	5.25505e-06	0.000101179	3.78582
NMNAT3	1.12573	9.5448	5.09641	5.3445e-06	0.00010274	3.76955
COQ3	1.00644	10.4448	5.09583	5.35518e-06	0.000102755	3.76763
NLRP7	-1.58175	9.52232	-5.09102	5.44539e-06	0.00010439	3.75153
TYSND1	0.822405	11.8311	5.08682	5.52523e-06	0.000105797	3.73751
TRADD	0.640723	11.5467	5.08662	5.52897e-06	0.000105797	3.73685
STUB1	0.978406	11.6109	5.08573	5.54617e-06	0.000106029	3.73386
SAMD3	0.867492	10.1053	5.08485	5.56308e-06	0.000106221	3.73093
AGPAT4	-0.723924	10.2531	-5.08431	5.57351e-06	0.000106259	3.72912
C2orf88	0.80052	9.27562	5.08197	5.61891e-06	0.000106929	3.72131
DAO	0.699439	13.2012	5.0809	5.63967e-06	0.000107226	3.71775
TP63	1.12662	9.43587	5.07988	5.65963e-06	0.000107456	3.71435
LOC440313	-1.41328	9.49612	-5.07976	5.66211e-06	0.000107456	3.71393
HYI	1.04066	11.9335	5.07886	5.67971e-06	0.000107692	3.71094
AHDC1	-0.972854	11.3696	-5.07797	5.69735e-06	0.00010783	3.70795
LSM4	0.694257	13.2825	5.07754	5.70584e-06	0.000107893	3.70652
TRHDE	1.43745	10.3858	5.07374	5.78137e-06	0.000109024	3.69385
DNHD1	-0.771857	9.47912	-5.07374	5.78138e-06	0.000109024	3.69384
HOPX	1.29114	9.99053	5.07059	5.84491e-06	0.000110122	3.68332
TWF2	0.544298	11.8397	5.06473	5.96468e-06	0.000112075	3.66378
C1orf74	0.917049	9.70112	5.06438	5.97201e-06	0.000112111	3.66259
C9orf37	1.1539	10.3174	5.05944	6.075e-06	0.000113796	3.64612
MRPS14	0.689924	12.357	5.05934	6.07698e-06	0.000113796	3.64581
EPB49	1.35527	11.3507	5.05567	6.15475e-06	0.000115023	3.63356
C8orf42	0.541489	9.0132	5.05324	6.20679e-06	0.000115753	3.62545
C3orf59	-0.848722	10.6277	-5.05307	6.21049e-06	0.000115753	3.62487
ZNF823	0.804482	10.8376	5.05204	6.23246e-06	0.000116059	3.62147
CDCP1	-0.938551	10.6075	-5.05144	6.24553e-06	0.000116198	3.61945
PXMP4	0.65105	10.3425	5.05103	6.25436e-06	0.000116259	3.61809
RAD1	-1.12053	10.5698	-5.04806	6.31901e-06	0.000117251	3.60819
RBM38	-0.781382	10.712	-5.04179	6.45746e-06	0.000119495	3.58731
LRRC3	1.01965	9.73774	5.04155	6.4629e-06	0.000119495	3.5865
HIST2H2BE	0.971288	9.81256	5.04019	6.4935e-06	0.000119954	3.58195
ABHD8	1.22476	10.6592	5.03943	6.51058e-06	0.000120163	3.57942
CPEB2	0.825043	12.7505	5.03805	6.54169e-06	0.00012063	3.57483
CBFB	-0.572783	12.7769	-5.03767	6.55015e-06	0.000120679	3.57359
ZNF229	0.644395	9.33721	5.03698	6.56584e-06	0.000120861	3.57128
C22orf36	0.931701	9.37592	5.03515	6.60756e-06	0.000121522	3.56518
ANKRD24	-0.500622	9.21846	-5.03417	6.62995e-06	0.000121826	3.56193
LIME1	0.582967	13.7293	5.03013	6.72331e-06	0.000123433	3.54846
CBX4	0.877426	9.49358	5.02927	6.74334e-06	0.000123639	3.54559
FLJ40852	0.763404	10.1194	5.02913	6.74643e-06	0.000123639	3.54515
PTTG1	1.09771	10.8747	5.02808	6.77101e-06	0.000123934	3.54165
BYSL	-1.01591	12.037	-5.02794	6.77442e-06	0.000123934	3.54117
C1orf51	1.0897	10.7456	5.0272	6.79163e-06	0.000124139	3.53872
DIS3L	0.779993	12.0472	5.02475	6.84954e-06	0.000125088	3.53055
C12orf65	0.815708	11.7109	5.0211	6.93642e-06	0.000126465	3.51841
FAM46C	-0.637666	12.5346	-5.02096	6.93962e-06	0.000126465	3.51797
GRAMD1C	1.17298	12.05	5.02082	6.94317e-06	0.000126465	3.51747
FLJ42393	-0.966423	9.32572	-5.02008	6.96097e-06	0.000126679	3.51501
C3orf52	-0.971174	9.14208	-5.0189	6.9893e-06	0.000127083	3.5111
CIT	-1.17761	9.73825	-5.01814	7.00764e-06	0.000127267	3.50857
SLC12A1	1.59053	9.16846	5.01796	7.01199e-06	0.000127267	3.50798
ZNF295	-1.24261	10.7183	-5.01772	7.01775e-06	0.000127267	3.50719
NNMT	-1.02805	13.9242	-5.01708	7.03335e-06	0.000127328	3.50505
BTN3A1	0.707377	11.537	5.01256	7.14397e-06	0.000129218	3.49002
BAG1	-1.08514	11.2666	-5.01199	7.15813e-06	0.000129362	3.48812
STAP2	0.668158	12.4722	5.01158	7.16832e-06	0.000129434	3.48675
C6orf57	1.05635	9.71854	5.00933	7.22417e-06	0.000130217	3.47927
TDGF1	1.4271	9.82929	5.00894	7.23389e-06	0.000130279	3.47798
DDR2	-1.00271	12.05	-5.00605	7.30643e-06	0.000131471	3.46837
SLC17A4	0.555158	13.4148	5.0046	7.34318e-06	0.000132019	3.46354
CPOX	1.20634	11.3595	5.00416	7.35417e-06	0.000132102	3.4621
ITGB8	-0.983402	10.0564	-5.0038	7.36353e-06	0.000132156	3.46088
ZNF542	-0.684933	11.0141	-5.00215	7.40552e-06	0.000132689	3.4554
C2CD4B	-1.1575	10.0392	-5.00213	7.40598e-06	0.000132689	3.45534
ZFPM1	0.87627	9.50751	5.00187	7.41271e-06	0.000132694	3.45447
NARG1	-0.630606	11.4989	-5.00162	7.41897e-06	0.000132694	3.45366
TCEA2	1.15901	12.189	5.00125	7.42864e-06	0.000132753	3.4524
LARP6	0.794963	11.893	4.99957	7.47166e-06	0.00013335	3.44684
RBM43	0.747777	12.1254	4.99945	7.4749e-06	0.00013335	3.44643
ASF1A	0.759251	11.696	4.99744	7.52689e-06	0.000134048	3.43975
DIP2C	0.851566	11.0031	4.99451	7.60323e-06	0.000135183	3.43004
ZNF69	0.754261	10.7163	4.9945	7.60361e-06	0.000135183	3.42999
URB2	-1.01951	11.0155	-4.99311	7.64024e-06	0.000135718	3.42536
METRN	1.32861	10.1357	4.99198	7.66998e-06	0.000136131	3.42162
CBX8	0.685437	10.5179	4.98944	7.73742e-06	0.000136995	3.4132
PRPF40B	0.903693	10.1788	4.98941	7.73839e-06	0.000136995	3.41308
LIPN	-1.30753	9.38687	-4.98725	7.79606e-06	0.000137898	3.40593
C11orf47	-0.824309	9.75676	-4.97994	7.99507e-06	0.000141298	3.38167
MRPL43	0.59943	12.4591	4.97879	8.02706e-06	0.000141743	3.37782
TMEM141	0.514841	13.9382	4.97537	8.1222e-06	0.000143302	3.36648
TUBG1	0.583676	12.5268	4.97497	8.13326e-06	0.000143375	3.36517
HIST1H2AM	1.03309	9.47813	4.97257	8.20092e-06	0.000144324	3.3572
ZSWIM1	0.690129	11.688	4.97189	8.22026e-06	0.000144542	3.35493
EBI2	-0.752895	12.0444	-4.97054	8.25852e-06	0.000145092	3.35046
AOC2	-0.877077	9.73188	-4.97006	8.27228e-06	0.000145211	3.34886
C6orf182	0.863191	9.74686	4.96755	8.34408e-06	0.000146191	3.34054
LOC151300	-0.861361	8.76191	-4.96737	8.34916e-06	0.000146191	3.33996
ACOT8	0.848541	10.6158	4.96425	8.43945e-06	0.000147648	3.32961
DGAT1	1.02859	11.1534	4.9639	8.44959e-06	0.000147701	3.32845
NAT14	0.589018	9.82035	4.96196	8.50613e-06	0.000148565	3.32203
ABLIM1	-0.677895	13.2318	-4.96088	8.53795e-06	0.000148996	3.31844
KCTD1	0.771576	8.75626	4.95959	8.57582e-06	0.000149458	3.31418
IFT52	0.925056	10.4488	4.95949	8.57883e-06	0.000149458	3.31384
LAMC2	-1.52664	10.1745	-4.9566	8.66485e-06	0.000150831	3.30424
C12orf57	0.820307	12.1031	4.95544	8.69927e-06	0.000151212	3.30043
DEPDC4	0.583735	10.5541	4.95538	8.70128e-06	0.000151212	3.30021
CAMK1	0.755317	11.3025	4.95405	8.74099e-06	0.000151775	3.29582
ANK2	-0.851187	10.7122	-4.95168	8.81279e-06	0.000152639	3.28795
SLC26A6	0.78452	10.5228	4.95044	8.85032e-06	0.000153036	3.28386
PRAP1	1.30252	12.1209	4.94956	8.8772e-06	0.000153373	3.28095
CD3G	1.12755	10.6838	4.94863	8.90566e-06	0.000153737	3.27787
HSD3B1	0.86546	8.92763	4.94728	8.94726e-06	0.000154327	3.27338
BOLA1	1.14882	10.7509	4.9454	9.00517e-06	0.000155069	3.26717
TIMP3	-0.693836	12.8661	-4.93988	9.17795e-06	0.000157523	3.24889
PLEKHF1	-0.620894	11.9317	-4.93814	9.2332e-06	0.000158341	3.24311
C2CD4A	-1.08737	8.579	-4.93741	9.25622e-06	0.000158605	3.24072
GZMA	0.579477	12.9558	4.93291	9.40076e-06	0.000160949	3.22581
DDX19A	-0.655197	12.4325	-4.93001	9.49493e-06	0.000162295	3.21622
HIST1H3C	1.31649	9.38878	4.92906	9.52592e-06	0.000162691	3.21309
EFCAB7	0.987344	10.6282	4.92825	9.55242e-06	0.00016301	3.21042
KCNQ1DN	-0.932896	8.85852	-4.92778	9.56802e-06	0.000163142	3.20885
EEFSEC	0.865356	9.76123	4.92732	9.58312e-06	0.000163266	3.20733
RGPD2	-0.712416	12.4473	-4.92704	9.59216e-06	0.000163286	3.20642
TNFRSF10C	-0.685529	9.34943	-4.92624	9.61857e-06	0.000163602	3.20378
NR3C2	1.16784	10.8439	4.92567	9.63769e-06	0.000163794	3.20187
PPAN	-0.836255	10.5126	-4.92539	9.64694e-06	0.000163817	3.20094
SLC23A2	-0.579355	13.7034	-4.92449	9.67658e-06	0.000164186	3.19799
NRIP3	-0.950113	9.41627	-4.9211	9.79022e-06	0.000165979	3.18676
C6orf203	0.977988	9.67764	4.92007	9.8248e-06	0.000166225	3.18337
ADH7	0.894441	9.9265	4.91947	9.84523e-06	0.000166225	3.18137
MICALCL	-0.756762	10.7759	-4.91943	9.84633e-06	0.000166225	3.18126
LOC100133991	-0.533646	9.24357	-4.91934	9.84934e-06	0.000166225	3.18097
ZNF396	0.600124	9.46401	4.91928	9.85141e-06	0.000166225	3.18077
LY6G5B	-1.02257	9.89139	-4.91925	9.85261e-06	0.000166225	3.18065
FAM101B	-0.857288	10.9985	-4.9169	9.93246e-06	0.000167301	3.17289
CEP250	0.653592	9.6797	4.91565	9.97534e-06	0.000167887	3.16874
C1orf96	0.685298	11.6262	4.91412	1.00276e-05	0.000168358	3.16372
NPTX2	-1.3227	10.134	-4.91238	1.00878e-05	0.000169233	3.15796
IFI44	0.583067	13.0102	4.91119	1.01292e-05	0.000169791	3.15402
WDR34	1.03115	11.8924	4.91053	1.01522e-05	0.000169849	3.15184
SLC7A1	-1.49969	9.93642	-4.91039	1.01572e-05	0.000169849	3.15137
CX3CR1	0.806944	11.4695	4.90733	1.02645e-05	0.000171506	3.14126
ANKRD50	0.935995	10.9085	4.907	1.02761e-05	0.000171563	3.14017
FAM72B	-0.639039	9.76494	-4.90537	1.03338e-05	0.000172387	3.13479
HIST1H1E	1.30423	9.43282	4.90445	1.03662e-05	0.000172789	3.13178
CYP2B6	-0.800467	14.3731	-4.90044	1.05098e-05	0.000174764	3.11854
GARNL3	0.565921	8.86565	4.89445	1.07283e-05	0.000178219	3.09875
RDH11	0.536161	13.2142	4.89315	1.07764e-05	0.000178626	3.09446
FLJ13305	1.08998	10.0334	4.89284	1.07879e-05	0.000178674	3.09343
C14orf93	0.551218	11.7854	4.89116	1.08501e-05	0.000179348	3.0879
B3GNT6	0.725685	13.0743	4.89092	1.08588e-05	0.000179348	3.08713
ATPIF1	0.92384	12.1904	4.89081	1.08631e-05	0.000179348	3.08676
FRK	0.547712	12.5575	4.88833	1.09561e-05	0.00018074	3.07856
C10orf114	1.1835	10.6946	4.88809	1.0965e-05	0.000180745	3.07777
MRGPRF	0.914177	10.1037	4.88671	1.10171e-05	0.000181459	3.07322
IFITM2	-0.507322	14.2313	-4.8825	1.1177e-05	0.000183774	3.05936
ELOVL6	0.566532	13.7126	4.88244	1.11793e-05	0.000183774	3.05916
NUFIP1	-0.910801	11.9256	-4.88209	1.11929e-05	0.000183774	3.05799
MGC72080	1.11998	9.83476	4.87991	1.1277e-05	0.000184572	3.0508
TIGIT	0.51449	9.15784	4.87709	1.13865e-05	0.000186219	3.0415
ANKRD55	0.819214	12.2296	4.87298	1.15478e-05	0.000188411	3.02798
ESCO2	0.833566	9.48609	4.87272	1.15581e-05	0.000188432	3.02712
POLM	0.658004	9.44844	4.87247	1.15681e-05	0.000188448	3.02629
IGFBP2	-1.38617	12.0786	-4.87039	1.16507e-05	0.000189645	3.01945
ELMOD2	0.874519	11.356	4.86881	1.17139e-05	0.000190477	3.01425
PIR	0.837244	12.5734	4.86866	1.17201e-05	0.000190477	3.01374
PMM2	-0.694092	12.1646	-4.86371	1.19205e-05	0.000193583	2.99744
LRP11	0.574739	12.1561	4.86336	1.19349e-05	0.000193666	2.99628
HSDL1	0.791786	10.3294	4.85967	1.20866e-05	0.000195974	2.98414
ZNF784	0.946329	9.44487	4.85886	1.21204e-05	0.000196361	2.98146
C20orf27	1.03495	10.7319	4.85864	1.21293e-05	0.000196361	2.98075
RAPGEF5	-0.508515	13.4778	-4.85747	1.21781e-05	0.000196734	2.97689
RNASEL	0.700373	11.1086	4.85736	1.21825e-05	0.000196734	2.97655
WDR67	0.575841	10.625	4.85732	1.21843e-05	0.000196734	2.9764
KCNK5	1.18824	10.3581	4.85718	1.21902e-05	0.000196734	2.97594
OSM	-0.924925	8.91042	-4.85177	1.24182e-05	0.000199799	2.95813
ZFP1	1.47806	10.9226	4.85176	1.24185e-05	0.000199799	2.9581
FAM173A	0.800199	11.3134	4.85013	1.24879e-05	0.000200761	2.95275
ID3	0.843958	11.588	4.84745	1.26031e-05	0.000202318	2.94392
NUDT6	0.708934	13.2204	4.84742	1.26042e-05	0.000202318	2.94384
CDC23	0.520416	12.2865	4.84362	1.27693e-05	0.00020465	2.93133
MAEL	0.978148	8.87337	4.84317	1.27888e-05	0.00020465	2.92986
ESPNL	1.43841	10.1294	4.84158	1.28584e-05	0.000205606	2.92464
DKK4	-0.902116	9.11904	-4.84108	1.28805e-05	0.000205802	2.92299
JMJD2A	0.878426	9.15246	4.83695	1.30636e-05	0.000208567	2.90943
ZNF230	0.584179	9.28185	4.83668	1.30757e-05	0.0002086	2.90854
INCENP	0.957344	10.2396	4.83574	1.31181e-05	0.000209115	2.90543
C17orf89	0.856605	8.90765	4.83373	1.32086e-05	0.000210398	2.89882
SGEF	-0.755302	12.9144	-4.83245	1.32665e-05	0.000211159	2.89462
EPPB9	0.834924	9.92782	4.83055	1.33526e-05	0.000212062	2.8884
ANKRD29	1.03237	11.3256	4.83046	1.33567e-05	0.000212062	2.88811
CAMK4	0.725806	10.0058	4.83034	1.33625e-05	0.000212062	2.88769
NALP5	-1.00878	8.88737	-4.8303	1.3364e-05	0.000212062	2.88758
GADD45GIP1	1.07847	9.9634	4.82718	1.35073e-05	0.000213867	2.87734
IER5	-0.664612	11.5792	-4.82716	1.35086e-05	0.000213867	2.87724
XRCC6BP1	1.07127	12.728	4.82684	1.35232e-05	0.000213935	2.87621
HADH2	0.674306	14.082	4.82486	1.36148e-05	0.000214733	2.86971
KLRB1	0.734118	12.6744	4.8236	1.36738e-05	0.000215351	2.86556
PLEKHJ1	0.589794	8.31494	4.82336	1.36851e-05	0.000215351	2.86477
CCDC125	0.621849	10.5554	4.82299	1.37022e-05	0.000215457	2.86357
CXCR7	-1.28635	12.3479	-4.8222	1.37391e-05	0.000215875	2.86099
KIF13A	-0.709693	10.0617	-4.82167	1.37643e-05	0.000216006	2.85922
TCTEX1D2	0.952993	11.2963	4.82086	1.38023e-05	0.000216236	2.85657
LSMD1	0.63566	13.28	4.82083	1.38036e-05	0.000216236	2.85648
C6orf27	-1.1371	9.77305	-4.81933	1.38745e-05	0.000216905	2.85156
C17orf90	0.760901	12.4666	4.81927	1.38776e-05	0.000216905	2.85135
ZNF217	-0.611731	13.7633	-4.81831	1.3923e-05	0.000217215	2.84821
PLD1	0.828377	12.412	4.81819	1.39287e-05	0.000217215	2.84781
ZNF552	0.703029	9.01216	4.81713	1.39792e-05	0.000217676	2.84434
RPS6KA1	1.05735	10.8607	4.81682	1.39943e-05	0.000217749	2.8433
KBTBD7	0.935932	10.5392	4.81637	1.40157e-05	0.000217919	2.84183
LOH12CR2	0.6417	11.0914	4.81485	1.40885e-05	0.000218887	2.83686
DACH1	0.764081	12.0825	4.814	1.41296e-05	0.000219361	2.83406
PTPRCAP	1.15333	10.36	4.8131	1.41728e-05	0.000219868	2.83112
KLF4	-1.43368	10.2304	-4.80854	1.43952e-05	0.000223152	2.81617
GRIA3	1.10219	10.5527	4.80815	1.44145e-05	0.000223285	2.81488
C1orf182	1.08455	9.50339	4.80784	1.44297e-05	0.000223355	2.81386
ITPKB	-0.620042	11.637	-4.80654	1.44939e-05	0.000224181	2.8096
C1orf112	0.987157	9.93873	4.80531	1.45551e-05	0.000224961	2.80555
ZNF30	0.683381	11.7971	4.80499	1.45707e-05	0.000225036	2.80452
CLPP	0.686732	12.3948	4.80369	1.46359e-05	0.000225707	2.80024
NPAS3	-0.819237	9.38714	-4.79543	1.50539e-05	0.00023181	2.77318
C5orf53	0.631491	12.3524	4.79494	1.50792e-05	0.000232028	2.77157
SIX3	-1.09995	9.2743	-4.79414	1.51201e-05	0.000232486	2.76897
DGCR10	-1.05414	9.4178	-4.79294	1.51825e-05	0.000233151	2.76501
JOSD1	-0.606383	12.7699	-4.79225	1.52182e-05	0.000233477	2.76276
CCDC99	0.673378	10.787	4.792	1.52312e-05	0.000233504	2.76194
HDAC11	0.86976	8.91947	4.7915	1.52572e-05	0.000233574	2.7603
CD28	0.564695	8.28161	4.79081	1.5293e-05	0.000233763	2.75805
AVPR1A	-1.68561	11.8455	-4.79021	1.53246e-05	0.000234074	2.75607
ADORA1	0.762107	9.57979	4.78968	1.53519e-05	0.000234148	2.75436
KLF13	0.803105	12.2843	4.78903	1.53859e-05	0.000234495	2.75223
C22orf39	0.618626	10.4841	4.78788	1.54465e-05	0.000235245	2.74846
ZXDB	-0.58701	13.4874	-4.78713	1.54862e-05	0.000235506	2.74599
BRSK2	0.909639	9.66773	4.78618	1.55366e-05	0.0002361	2.74287
ZNF480	0.746359	10.5425	4.78478	1.56106e-05	0.000237051	2.73831
C14orf138	-0.649403	12.573	-4.78115	1.58048e-05	0.000239825	2.72643
SELV	-1.41987	9.48062	-4.7801	1.58614e-05	0.000240334	2.723
PGLS	0.515538	12.3941	4.77814	1.59679e-05	0.000241771	2.71657
KCNE4	-0.961082	8.96638	-4.77665	1.60492e-05	0.000242825	2.7117
BCL7C	0.710838	11.0395	4.77639	1.60636e-05	0.000242867	2.71084
FLJ32011	-1.06505	8.9262	-4.77458	1.61627e-05	0.000244011	2.70493
CCDC22	0.720196	9.4927	4.77194	1.6309e-05	0.000246041	2.69627
CYTH2	-0.949102	10.2185	-4.7717	1.63219e-05	0.000246058	2.69551
IFI27L1	0.813393	12.1569	4.76903	1.64715e-05	0.000247774	2.68676
FLJ10213	-0.943808	11.5353	-4.76529	1.66822e-05	0.000250763	2.67455
NAT2	0.885606	13.1737	4.76463	1.67197e-05	0.000251146	2.67239
CORO2A	0.656434	11.2442	4.76329	1.6796e-05	0.00025211	2.66802
TP53I3	1.13733	11.8671	4.76235	1.685e-05	0.000252738	2.66494
C19orf42	0.908105	11.3515	4.76183	1.68802e-05	0.000253008	2.66322
C2orf7	1.21956	9.74727	4.75959	1.70094e-05	0.000254578	2.6559
ZNF214	0.746948	8.84589	4.75655	1.71862e-05	0.000256934	2.64597
VAMP3	0.531855	12.6043	4.75646	1.71914e-05	0.000256934	2.64568
AGFG2	0.861609	11.2209	4.75053	1.75415e-05	0.000261789	2.62633
MPP5	0.75563	11.7516	4.75008	1.75682e-05	0.000262001	2.62486
CSNK1E	-0.52202	13.4399	-4.74194	1.80614e-05	0.000268394	2.59829
PLCB3	1.0512	9.4792	4.74079	1.81325e-05	0.000268874	2.59452
FAM50B	0.80915	12.0789	4.73954	1.82093e-05	0.000269822	2.59046
SH2D1A	0.678072	11.0849	4.73865	1.82645e-05	0.000270447	2.58755
KIAA0773	-1.08017	9.36985	-4.7382	1.82926e-05	0.00027067	2.58608
BIN1	0.759215	11.8046	4.73758	1.83311e-05	0.000271048	2.58406
P2RY5	0.552336	12.9693	4.73688	1.83747e-05	0.000271499	2.58178
CHERP	0.931615	10.0778	4.73647	1.84003e-05	0.000271685	2.58044
C6orf59	-0.837202	9.1079	-4.73561	1.8454e-05	0.000272092	2.57764
ZNF248	0.641768	10.3219	4.73386	1.8564e-05	0.00027352	2.57194
KCTD2	-0.922954	11.4822	-4.73242	1.86551e-05	0.000274482	2.56724
HAS1	-0.748424	8.76569	-4.73241	1.86557e-05	0.000274482	2.56721
ELMO3	0.896579	10.1078	4.73199	1.86823e-05	0.00027468	2.56584
TCF15	-0.997934	9.058	-4.73116	1.87353e-05	0.000275265	2.56312
ADAMTS5	0.880082	11.2279	4.73001	1.88088e-05	0.000276149	2.55937
PTPRH	-0.804626	10.8837	-4.72972	1.8827e-05	0.000276222	2.55844
SLC37A3	-0.62161	12.2626	-4.72859	1.88998e-05	0.000276987	2.55473
ST7OT4	-1.16678	10.4824	-4.72839	1.89125e-05	0.000276987	2.55409
FLJ20920	1.07082	11.1337	4.72829	1.8919e-05	0.000276987	2.55376
DENND2C	0.760994	8.9816	4.72763	1.89612e-05	0.00027741	2.55162
GLYATL1	0.944404	10.1995	4.72725	1.89862e-05	0.000277579	2.55036
C12orf76	1.05274	11.1122	4.72704	1.89996e-05	0.000277581	2.54968
SASS6	0.604248	10.5218	4.72617	1.90559e-05	0.000278208	2.54684
AGPAT2	0.858803	12.5312	4.72482	1.91434e-05	0.000279094	2.54244
ELN	-1.14824	10.8291	-4.72339	1.92362e-05	0.000279859	2.5378
GLIPR2	-0.830678	11.9429	-4.72077	1.94084e-05	0.00028197	2.52925
KCTD11	0.694798	8.80794	4.71712	1.96504e-05	0.00028519	2.51736
ITPKA	0.920065	9.10653	4.71701	1.96574e-05	0.00028519	2.51701
SPHAR	0.55889	12.5272	4.71402	1.98581e-05	0.000287901	2.50727
TBC1D10A	0.656901	9.51619	4.71094	2.00666e-05	0.000290518	2.49725
C10orf12	-0.619322	11.166	-4.71009	2.01246e-05	0.000291156	2.49448
ALOX15B	-1.43434	9.3927	-4.70953	2.01624e-05	0.000291501	2.49267
RSHL3	-0.839	10.3121	-4.70899	2.01997e-05	0.000291627	2.4909
SLC35F3	-1.50564	9.67134	-4.70769	2.0289e-05	0.000292332	2.48667
RAD51C	0.526573	11.561	4.70755	2.02986e-05	0.000292332	2.48622
NCOR1	-0.523898	13.7056	-4.70747	2.03041e-05	0.000292332	2.48595
BEND3	-1.1596	10.5111	-4.70715	2.03261e-05	0.000292445	2.48492
PEX16	0.560531	12.7993	4.70625	2.0388e-05	0.000292945	2.482
ENO3	0.749561	13.6807	4.70624	2.0389e-05	0.000292945	2.48195
CASS4	-1.17609	9.89998	-4.70516	2.04639e-05	0.00029381	2.47843
CLN6	0.618311	10.1542	4.70476	2.04915e-05	0.00029381	2.47714
GJA1	-0.948716	11.8388	-4.7039	2.05512e-05	0.000294328	2.47435
CNN1	-1.63466	9.93258	-4.70358	2.05734e-05	0.000294328	2.47331
TMEM180	0.924637	10.3197	4.70343	2.05842e-05	0.000294328	2.47281
ITGA10	-0.872107	10.5851	-4.70214	2.06747e-05	0.00029542	2.4686
HSD17B10	0.632081	13.9765	4.70158	2.07134e-05	0.000295703	2.4668
SKAP1	0.794944	13.026	4.70145	2.07229e-05	0.000295703	2.46636
WNT2	0.810296	9.93865	4.69929	2.08749e-05	0.000297464	2.45935
RNF135	0.744705	11.0721	4.6989	2.09025e-05	0.000297566	2.45809
DTNB	0.956354	9.31569	4.69798	2.09681e-05	0.000297773	2.45508
GPRC5C	1.04104	12.3885	4.69772	2.09864e-05	0.00029783	2.45424
PALLD	-0.517712	12.5454	-4.69412	2.12443e-05	0.000301284	2.44253
C22orf29	0.762141	11.2345	4.69355	2.12848e-05	0.000301654	2.4407
ANKZF1	0.579702	10.2372	4.69331	2.13026e-05	0.000301699	2.4399
ZNF33A	0.657193	12.3188	4.69166	2.14221e-05	0.000303186	2.43453
IRAK2	-0.569978	11.927	-4.69049	2.15068e-05	0.000304114	2.43075
LOC283267	-0.685132	10.5216	-4.68689	2.17708e-05	0.000306899	2.41904
LHFPL2	-0.70494	11.6942	-4.6868	2.17773e-05	0.000306899	2.41875
GFER	0.516259	8.19595	4.68599	2.18373e-05	0.000307183	2.41612
PRDM12	-0.881403	8.58034	-4.68423	2.19679e-05	0.000308603	2.4104
LRRC19	1.69108	10.4594	4.68312	2.20508e-05	0.000309559	2.40678
OLR1	-1.05691	10.1288	-4.68077	2.22268e-05	0.00031182	2.39916
VPS8	0.596742	11.1217	4.6791	2.23528e-05	0.000313376	2.39374
TACO1	0.514651	13.4091	4.67826	2.24161e-05	0.00031384	2.39102
ZNF441	0.593322	11.2012	4.67777	2.24538e-05	0.000314157	2.38941
TMCO7	0.795792	10.6983	4.67681	2.25267e-05	0.000314965	2.3863
MOCS2	0.690302	13.0895	4.67616	2.25766e-05	0.000315452	2.38418
C11orf72	-1.6462	9.67962	-4.67559	2.26201e-05	0.000315847	2.38233
SFRS13B	-0.521532	8.7379	-4.67455	2.26998e-05	0.000316747	2.37896
C14orf43	-0.824596	11.8341	-4.67024	2.30332e-05	0.000320128	2.36497
RPGR	-0.909023	10.8976	-4.67022	2.30344e-05	0.000320128	2.36493
SLC26A8	-1.32311	9.82047	-4.66945	2.30947e-05	0.000320635	2.36242
LYPD5	-1.14623	9.87866	-4.66917	2.3117e-05	0.000320635	2.36149
HIST1H4B	1.30628	10.8337	4.6659	2.33734e-05	0.000323545	2.35091
NUDT2	0.582899	12.7165	4.6623	2.36601e-05	0.000327078	2.33922
MDP1	1.06298	9.27762	4.65941	2.38921e-05	0.000329629	2.32986
UBL4B	-1.29924	9.44389	-4.65879	2.39428e-05	0.000330109	2.32783
MIR449C	-0.825908	8.84796	-4.65798	2.4008e-05	0.000330629	2.32523
KEAP1	0.575014	12.6955	4.65554	2.42066e-05	0.000333085	2.31732
ZNHIT1	0.559252	13.4128	4.65502	2.42495e-05	0.000333377	2.31563
CENPO	-1.11493	11.0567	-4.65477	2.42704e-05	0.000333377	2.3148
CPT1A	-0.612521	13.0554	-4.6547	2.42759e-05	0.000333377	2.31459
ZNF675	0.600285	9.1099	4.65336	2.43862e-05	0.000334523	2.31024
FJX1	-1.05558	10.2004	-4.65166	2.45269e-05	0.000336011	2.30472
GNAO1	1.43028	11.5821	4.65159	2.45322e-05	0.000336011	2.30451
MRPL11	0.592658	13.1805	4.6509	2.45894e-05	0.000336572	2.30228
DUS4L	0.863441	10.8927	4.65012	2.46544e-05	0.000337082	2.29975
HRASLS2	0.63128	8.54763	4.65005	2.466e-05	0.000337082	2.29953
ELTD1	-0.762199	12.6425	-4.64972	2.46875e-05	0.000337082	2.29847
CYB5D2	0.8239	12.1744	4.64968	2.46914e-05	0.000337082	2.29831
C21orf66	-0.644439	12.4397	-4.64852	2.47879e-05	0.000338178	2.29457
NOD2	-0.959917	10.8312	-4.64797	2.48341e-05	0.000338182	2.29279
MAP2K6	0.59259	8.79682	4.64797	2.48342e-05	0.000338182	2.29278
C9orf68	-1.15588	9.53507	-4.64794	2.48369e-05	0.000338182	2.29268
SLC8A2	-1.57502	9.60064	-4.64546	2.50456e-05	0.0003408	2.28466
C9orf95	0.752652	12.77	4.64433	2.51416e-05	0.000341883	2.28099
BCMO1	0.73154	10.0445	4.644	2.51694e-05	0.000342038	2.27993
TOR3A	0.871605	11.7843	4.64048	2.54702e-05	0.0003459	2.26854
FMO1	1.41125	10.7988	4.64001	2.55105e-05	0.000345995	2.26703
EIF4EBP1	0.593781	10.8227	4.63722	2.57517e-05	0.00034904	2.258
POLL	0.567117	10.9487	4.63481	2.59627e-05	0.000351442	2.25018
CSK	-0.503993	12.3259	-4.63303	2.61192e-05	0.0003531	2.24442
TSPAN17	0.884081	12.561	4.63275	2.61439e-05	0.000353206	2.24351
VSNL1	0.662723	13.3537	4.63197	2.62126e-05	0.000353904	2.241
SOX11	-1.49218	9.65029	-4.63064	2.63307e-05	0.000355038	2.23669
SNRNP25	0.999615	11.4386	4.62924	2.64553e-05	0.000356187	2.23216
FLJ41603	1.01714	11.2317	4.62921	2.64573e-05	0.000356187	2.23209
ANKRD47	-1.07311	10.7374	-4.6291	2.64672e-05	0.000356187	2.23173
RNF26	0.55521	11.3688	4.62517	2.68203e-05	0.00036024	2.21903
EI24	0.716014	12.816	4.62308	2.70104e-05	0.000362559	2.21226
C1orf26	0.867098	9.17139	4.61996	2.72961e-05	0.000365923	2.20217
UBXN6	0.765751	11.6706	4.61693	2.75765e-05	0.000369443	2.19238
TRPS1	0.542463	8.95705	4.61608	2.76551e-05	0.000370095	2.18965
TMEM63A	0.800877	11.4875	4.61596	2.76668e-05	0.000370095	2.18925
NOG	-1.10271	8.93453	-4.61583	2.76784e-05	0.000370095	2.18884
CAMTA1	-0.644898	10.1553	-4.61366	2.78816e-05	0.000372334	2.18183
NR6A1	-0.897205	9.67921	-4.60958	2.82682e-05	0.000376884	2.16864
TM7SF2	1.06537	12.4561	4.60949	2.82767e-05	0.000376884	2.16835
FLJ39827	0.755394	12.8859	4.60636	2.85762e-05	0.000380146	2.15826
SCARF1	-0.539778	10.7506	-4.60569	2.8641e-05	0.000380764	2.15609
NETO2	-0.884479	10.4065	-4.60332	2.88699e-05	0.000383099	2.14846
ZNF596	0.575744	9.50416	4.59932	2.92613e-05	0.00038728	2.13555
UBE2C	-0.933034	9.362	-4.59848	2.9345e-05	0.00038814	2.13282
GALT	0.67615	12.5939	4.59743	2.94486e-05	0.000389263	2.12944
APITD1	0.548859	13.161	4.59563	2.96269e-05	0.000391231	2.12366
OR1F1	-0.860587	8.85741	-4.59555	2.9635e-05	0.000391231	2.12339
NUP98	-0.78171	12.5695	-4.59496	2.9694e-05	0.000391761	2.12149
CRIP3	0.718774	9.13806	4.59337	2.9854e-05	0.000393623	2.11634
CCDC88C	0.701857	9.05975	4.59283	2.99076e-05	0.000393969	2.11462
PHYHD1	0.68786	10.1466	4.59273	2.99181e-05	0.000393969	2.11429
CCDC148	1.14593	11.023	4.59094	3.00987e-05	0.000396097	2.10852
TNFAIP8L3	-0.977406	10.3441	-4.58684	3.05164e-05	0.000401087	2.09532
C10orf72	0.765385	9.27086	4.58531	3.06736e-05	0.000402898	2.0904
BCL9	0.728773	9.8399	4.5847	3.07367e-05	0.000403355	2.08843
LRPAP1	0.936522	9.64723	4.58436	3.07722e-05	0.000403355	2.08732
HPS3	0.652584	10.6422	4.58423	3.07858e-05	0.000403355	2.0869
PRDX5	0.676806	13.5062	4.58239	3.09764e-05	0.00040541	2.08098
FLJ12684	-1.14931	9.60372	-4.58234	3.09817e-05	0.00040541	2.08082
TUBA3E	-1.32695	9.51754	-4.58175	3.1043e-05	0.000405589	2.07893
FLJ45445	-1.75867	10.721	-4.58165	3.10538e-05	0.000405589	2.07859
FAM177A1	-0.674345	12.9859	-4.58036	3.11892e-05	0.000407102	2.07443
ACSF2	1.09237	10.1638	4.57823	3.14133e-05	0.00040977	2.06757
GCNT3	-1.01772	9.80904	-4.575	3.17553e-05	0.000413714	2.0572
KLHL12	0.877745	11.0181	4.57387	3.18769e-05	0.000415038	2.05354
CCDC74B	-1.2173	9.38043	-4.57335	3.19321e-05	0.000415192	2.05188
FBXW9	0.780424	9.09482	4.57307	3.19619e-05	0.000415192	2.05098
FLJ20309	-0.583194	10.8015	-4.57307	3.19621e-05	0.000415192	2.05098
DOC2B	-0.82382	8.91665	-4.57301	3.19685e-05	0.000415192	2.05079
AP1G2	0.581049	8.83901	4.57256	3.20171e-05	0.000415563	2.04933
PIN4	0.898424	12.0327	4.5721	3.20664e-05	0.000415944	2.04786
MLKL	-0.634237	12.7972	-4.57072	3.22155e-05	0.000417618	2.04342
C17orf91	-0.652747	12.3392	-4.56919	3.23818e-05	0.000419513	2.03848
AKNAD1	-0.730951	9.14499	-4.56748	3.25685e-05	0.000421181	2.03298
RND3	-0.607198	13.1045	-4.56745	3.25713e-05	0.000421181	2.0329
ME1	0.925916	12.1398	4.56716	3.2603e-05	0.00042133	2.03196
SHISA4	0.736546	9.36988	4.56651	3.26752e-05	0.000422	2.02985
REL	-0.627293	12.238	-4.56615	3.27138e-05	0.000422237	2.02871
POLR1A	-0.684105	9.85728	-4.56568	3.27662e-05	0.000422578	2.02718
CCDC21	0.663338	8.93475	4.56554	3.27808e-05	0.000422578	2.02676
JMJD5	1.47901	10.295	4.5626	3.31062e-05	0.000426245	2.0173
MAPK4	-1.51407	9.6182	-4.56227	3.3143e-05	0.000426455	2.01623
GML	-0.964707	9.99223	-4.56192	3.31825e-05	0.000426525	2.01509
DGAT2	0.594862	8.42631	4.56185	3.31901e-05	0.000426525	2.01487
MAP3K14	-0.919427	10.216	-4.5582	3.35991e-05	0.000431258	2.00314
TMEM30B	0.888693	12.1075	4.55775	3.36494e-05	0.000431637	2.00171
COMMD10	0.617099	12.5535	4.55737	3.36924e-05	0.000431657	2.00049
ICAM3	0.604535	13.4352	4.55641	3.3801e-05	0.000432782	1.99741
IGFL4	-0.970429	9.0157	-4.55583	3.38676e-05	0.000433368	1.99552
DFNA5	0.9369	11.3174	4.55537	3.39192e-05	0.000433533	1.99407
HIST1H2AD	0.569962	9.13833	4.55118	3.44e-05	0.00043937	1.98059
TSTD1	0.811805	12.4921	4.55002	3.45337e-05	0.000440807	1.97687
NFKB1	-0.518972	12.3029	-4.54827	3.47378e-05	0.000443141	1.97123
TRIP6	0.658242	12.7663	4.5476	3.48152e-05	0.000443856	1.9691
FAM43B	-0.955324	9.78446	-4.54728	3.48534e-05	0.000444072	1.96805
KIAA1161	0.940653	11.338	4.5454	3.50736e-05	0.000446331	1.96202
C1orf149	-0.719171	11.6363	-4.54515	3.51022e-05	0.000446422	1.96124
PCDHGB1	-0.550324	9.32835	-4.54457	3.5171e-05	0.000447024	1.95936
TMEM201	-0.843358	9.83977	-4.544	3.52386e-05	0.000447609	1.95753
ZNF584	-0.527596	10.8608	-4.54309	3.5346e-05	0.0004487	1.95461
VNN3	-0.9249	12.3434	-4.54169	3.55121e-05	0.000450229	1.95012
LGI1	1.13598	10.2066	4.54165	3.55169e-05	0.000450229	1.94999
PIK3R1	0.573952	13.4447	4.54153	3.55313e-05	0.000450229	1.94961
PLAT	-0.932975	11.373	-4.5386	3.58821e-05	0.000454121	1.9402
DGKH	-0.779267	9.72352	-4.53818	3.59331e-05	0.000454436	1.93884
C11orf65	0.87726	11.0728	4.53803	3.59506e-05	0.000454436	1.93838
PPIE	0.795201	11.4933	4.53621	3.61706e-05	0.000456662	1.93253
NTM	-1.0848	9.8544	-4.53506	3.63101e-05	0.000458146	1.92885
PTGFR	0.626764	8.98016	4.53338	3.65148e-05	0.000460449	1.92347
MIR573	-0.74946	9.98685	-4.5331	3.65499e-05	0.000460612	1.92255
RNF168	-0.686109	12.0819	-4.53042	3.68787e-05	0.000463843	1.91398
NTAN1	0.61334	12.7476	4.53029	3.68953e-05	0.000463843	1.91354
CUTL1	-0.696191	11.9772	-4.52964	3.69753e-05	0.000464568	1.91147
SPATA13	-0.892999	10.5742	-4.52855	3.71108e-05	0.000465989	1.90797
GRIP2	-0.857899	8.7625	-4.52814	3.71614e-05	0.000466343	1.90667
MYLC2PL	-0.836692	9.00185	-4.52662	3.73513e-05	0.000468162	1.90179
FCGR1A	-1.23958	11.1778	-4.52607	3.74202e-05	0.000468744	1.90002
PKD2	0.996396	12.1371	4.52515	3.75359e-05	0.000469909	1.89707
C8orf73	0.588216	9.68443	4.52487	3.75708e-05	0.000470064	1.89618
STOML1	0.742135	9.10264	4.52467	3.75964e-05	0.000470102	1.89553
EEF1D	0.503124	12.6634	4.52329	3.777e-05	0.000471766	1.89112
FAM163A	-1.32508	10.2044	-4.52318	3.77845e-05	0.000471766	1.89075
C10orf78	0.537763	12.0531	4.52307	3.77975e-05	0.000471766	1.89042
CBR1	0.668276	13.2399	4.52138	3.80119e-05	0.00047395	1.88501
LOC441120	-1.53516	9.63507	-4.51822	3.8416e-05	0.000478625	1.87489
AGAP6	-1.12202	11.4055	-4.51527	3.87978e-05	0.000483093	1.86542
MUM1	0.736106	10.7432	4.51401	3.89616e-05	0.000484842	1.86139
LOC401152	0.973208	11.139	4.51358	3.90176e-05	0.000485249	1.86002
MOGAT1	1.06385	11.6837	4.50917	3.95969e-05	0.000491573	1.84591
SERGEF	0.981929	10.2002	4.50767	3.97962e-05	0.000493752	1.84111
HIST1H4E	1.40018	9.48026	4.50656	3.99447e-05	0.000495005	1.83754
ZBTB8OS	0.540706	10.4615	4.50327	4.0386e-05	0.000499879	1.82703
STX10	0.64047	10.816	4.50302	4.042e-05	0.000500002	1.82623
IL10	-0.854704	9.66506	-4.50245	4.04964e-05	0.00050065	1.82442
ARTN	-0.878961	8.75575	-4.50084	4.0716e-05	0.000502748	1.81924
BUB1	0.855501	8.69692	4.50067	4.07386e-05	0.000502748	1.81871
TIFA	-0.763482	11.7558	-4.50001	4.08291e-05	0.000503346	1.81659
STX17	0.636838	12.2894	4.4999	4.08435e-05	0.000503346	1.81625
GIN1	0.863915	11.6337	4.49932	4.09236e-05	0.000503837	1.81438
LMO2	0.894234	9.03902	4.49644	4.13186e-05	0.000507799	1.80519
FUT8	0.615271	10.4956	4.49604	4.1374e-05	0.000508181	1.8039
FAM26E	0.629685	8.79776	4.49472	4.15568e-05	0.000509524	1.79969
C5orf62	-0.652288	10.5546	-4.49331	4.17533e-05	0.000511632	1.79517
C4orf38	0.566627	10.191	4.49164	4.19862e-05	0.000513873	1.78985
KCNAB1	0.778154	11.7857	4.49147	4.20103e-05	0.000513873	1.78931
OR10P1	-0.981514	9.07201	-4.49105	4.2069e-05	0.000514248	1.78797
LOC389286	-0.694871	14.4329	-4.4909	4.20903e-05	0.000514248	1.78748
NEDD4L	-0.76671	11.2003	-4.49001	4.2216e-05	0.000515178	1.78463
CABLES1	0.971378	11.4225	4.48922	4.23269e-05	0.000516229	1.78212
RNF144A	0.597633	8.90105	4.48789	4.25148e-05	0.000517914	1.77789
DCP1A	-0.619662	11.1128	-4.48708	4.26304e-05	0.000519018	1.77529
TMEM86A	0.80457	10.3561	4.48561	4.28401e-05	0.000521267	1.77059
ZFAND2B	0.975679	11.3379	4.48521	4.28968e-05	0.000521652	1.76933
NKG7	0.929128	11.1834	4.48378	4.31022e-05	0.000523233	1.76476
CALML4	0.657231	13.254	4.48346	4.31489e-05	0.000523495	1.76372
MANBAL	0.914088	11.2396	4.48326	4.31782e-05	0.000523545	1.76307
C12orf59	-1.11125	9.63507	-4.48278	4.32471e-05	0.000524075	1.76155
CHID1	0.501571	8.44332	4.48254	4.32819e-05	0.000524192	1.76078
FLJ35767	-0.555936	8.71928	-4.48215	4.33386e-05	0.000524573	1.75953
LOC283932	-0.767688	9.96651	-4.47829	4.39004e-05	0.000530448	1.74721
POM121L10P	-1.31909	9.74424	-4.47772	4.39832e-05	0.000531141	1.7454
RGS16	-1.53629	10.4145	-4.4774	4.40305e-05	0.000531404	1.74438
FAM12B	-1.41147	9.49147	-4.47531	4.43384e-05	0.00053481	1.73771
WDR81	0.546953	10.3031	4.47252	4.47524e-05	0.000538592	1.72882
SGSM3	0.751085	9.29887	4.4725	4.47555e-05	0.000538592	1.72876
ANO7	-0.55162	9.47807	-4.47198	4.48341e-05	0.000539227	1.72708
KRT80	-1.1896	9.5591	-4.47084	4.50035e-05	0.000540952	1.72347
C12orf53	-1.2986	9.43822	-4.46946	4.52123e-05	0.000543076	1.71904
THADA	-0.952015	10.7298	-4.46758	4.54952e-05	0.000545556	1.71308
C20orf106	-0.672261	9.18302	-4.46743	4.55189e-05	0.000545556	1.71258
LOC728758	0.89603	10.4321	4.46709	4.557e-05	0.000545556	1.71151
MYPOP	0.54405	12.4597	4.46615	4.57135e-05	0.000546465	1.7085
CHAC1	-0.813133	9.33591	-4.46587	4.57557e-05	0.000546465	1.70762
GRHL1	-0.831659	10.5481	-4.46585	4.57583e-05	0.000546465	1.70756
HPDL	-1.0521	9.40782	-4.46556	4.58037e-05	0.000546465	1.70662
MLYCD	0.898083	11.9495	4.46547	4.58174e-05	0.000546465	1.70633
TBX15	0.818836	12.7488	4.46539	4.58296e-05	0.000546465	1.70607
ADCY7	0.65527	9.79857	4.4648	4.59191e-05	0.000547218	1.70421
PRR22	-0.975232	9.72976	-4.46415	4.60192e-05	0.000548097	1.70213
ZBBX	0.531821	8.23284	4.46331	4.61482e-05	0.000549005	1.69945
NPHS1	-1.21692	9.26028	-4.46227	4.63077e-05	0.000550589	1.69615
EXTL3	0.596612	9.25276	4.46168	4.63989e-05	0.000551357	1.69427
SAMD4B	-0.602601	12.6497	-4.46143	4.64381e-05	0.000551508	1.69346
SYTL5	0.751445	9.55852	4.4593	4.67686e-05	0.000554801	1.68668
LRP2	-1.07428	10.3469	-4.45811	4.69542e-05	0.000556686	1.68289
SAMD13	0.52318	8.68072	4.45766	4.70255e-05	0.000557213	1.68144
CMTM2	-1.30392	9.40322	-4.45648	4.72104e-05	0.000559086	1.67769
PMVK	0.740173	12.5127	4.45289	4.77773e-05	0.000565478	1.66628
LOC284912	-1.44816	9.76567	-4.45136	4.80222e-05	0.000568054	1.66139
PRDM8	-0.623319	9.77556	-4.45065	4.81358e-05	0.000569074	1.65913
FOLH1B	1.04423	12.0039	4.45011	4.82227e-05	0.000569777	1.65741
ZNF462	-0.814693	11.3366	-4.44881	4.84305e-05	0.000570976	1.6533
TMPO	-0.660693	11.9421	-4.44873	4.84434e-05	0.000570976	1.65304
SHARPIN	0.834335	10.1629	4.44867	4.84544e-05	0.000570976	1.65282
SCG5	0.781002	13.0648	4.44862	4.84612e-05	0.000570976	1.65269
GJA9	-0.744052	8.66525	-4.44766	4.86162e-05	0.000572477	1.64964
CSF2RB	-0.671131	9.94655	-4.44696	4.87297e-05	0.00057327	1.64741
GHRH	-0.90956	8.9824	-4.44691	4.87385e-05	0.00057327	1.64723
BRIP1	0.531606	8.98344	4.44551	4.89655e-05	0.000575614	1.64279
CD3D	0.941668	12.0439	4.4447	4.90988e-05	0.00057653	1.64019
NBR1	0.765827	11.2096	4.44415	4.91878e-05	0.00057707	1.63846
TMEM200B	0.575079	8.99711	4.44408	4.92002e-05	0.00057707	1.63822
RNU105C	-0.754273	9.41056	-4.44357	4.92826e-05	0.00057771	1.63662
MED11	0.96881	10.1663	4.44325	4.93363e-05	0.000577872	1.63558
NAALADL2	0.595268	9.38774	4.44312	4.93565e-05	0.000577872	1.63519
NGFRAP1	0.506873	12.7541	4.44298	4.93796e-05	0.000577872	1.63474
SH3TC1	-0.554365	11.9618	-4.44095	4.9715e-05	0.000581469	1.62827
SLC25A21	0.786088	9.28325	4.44065	4.97636e-05	0.000581711	1.62734
AP3B2	-0.617565	8.69207	-4.43959	4.99406e-05	0.000583453	1.62394
FFAR2	-1.38024	9.82731	-4.43682	5.04016e-05	0.000587344	1.61516
NKX2-1	-1.40676	9.26787	-4.43679	5.04076e-05	0.000587344	1.61504
LOC645323	-0.82736	8.83171	-4.43675	5.04147e-05	0.000587344	1.61491
MUC21	-0.841834	8.76806	-4.43613	5.05175e-05	0.000588153	1.61296
C9orf125	0.983975	9.54275	4.43599	5.05406e-05	0.000588153	1.61253
USP46	0.688567	8.79164	4.43454	5.07854e-05	0.000590671	1.60791
CCDC9	-0.574892	9.38307	-4.43305	5.10371e-05	0.000593267	1.60318
FICD	-1.05884	11.4602	-4.43272	5.10946e-05	0.000593603	1.60211
CBX2	0.739932	10.0888	4.43239	5.11499e-05	0.000593915	1.60107
ICAM4	-0.912561	9.02495	-4.4322	5.11815e-05	0.000593951	1.60048
ERN1	-0.539105	12.7486	-4.43158	5.12884e-05	0.00059486	1.59849
NBL1	-0.832096	10.3176	-4.43044	5.14825e-05	0.000596778	1.59488
CSRNP3	0.950543	11.1217	4.42988	5.15788e-05	0.00059723	1.59309
AGBL4	-1.55135	10.4076	-4.4294	5.16604e-05	0.000597842	1.59158
ZER1	0.540904	11.3174	4.42881	5.17627e-05	0.000598361	1.58969
FAM69A	0.587033	12.6811	4.42858	5.18023e-05	0.000598485	1.58896
C19orf15	-1.24072	9.54048	-4.42841	5.18309e-05	0.000598485	1.58843
C12orf39	0.704105	8.41688	4.42695	5.20827e-05	0.000601058	1.5838
NPAL3	0.795171	10.1493	4.4264	5.21778e-05	0.000601823	1.58205
AKAP12	-0.639683	12.1709	-4.42622	5.22098e-05	0.000601859	1.58147
TTC22	-0.948067	9.30427	-4.42566	5.23064e-05	0.000602638	1.5797
GDPD3	0.749871	8.75833	4.42469	5.24754e-05	0.000603917	1.57662
ZNF132	0.595277	9.86953	4.42426	5.25512e-05	0.000604121	1.57524
MDM1	0.623967	10.5616	4.42378	5.26351e-05	0.000604752	1.57371
VRK1	0.758364	11.5181	4.42187	5.29693e-05	0.000608256	1.56767
EDN3	-1.25143	9.15683	-4.42139	5.30542e-05	0.000608466	1.56614
POLR3K	0.732866	10.9599	4.42118	5.30906e-05	0.000608466	1.56548
LRRC8B	-0.764835	10.4173	-4.41978	5.3338e-05	0.000610805	1.56104
PARP16	0.685232	11.4171	4.41952	5.33847e-05	0.000611004	1.5602
CACNG7	-1.24781	9.23055	-4.41822	5.36154e-05	0.00061297	1.55608
FLJ32784	-1.09029	10.4652	-4.41792	5.36682e-05	0.000613097	1.55514
S100A9	-0.93956	12.977	-4.41783	5.36854e-05	0.000613097	1.55483
EFCAB3	-0.547852	8.92067	-4.4169	5.38513e-05	0.000614318	1.55189
KLHL21	-0.653746	11.9911	-4.41658	5.39083e-05	0.000614352	1.55087
H2AFJ	0.957705	10.2121	4.41646	5.39296e-05	0.000614352	1.5505
CYB5R1	0.940319	12.1659	4.41596	5.40191e-05	0.000614885	1.54891
TMEM129	0.625892	8.60068	4.4154	5.41191e-05	0.000615581	1.54714
AACS	0.708643	10.3691	4.41516	5.41626e-05	0.000615581	1.54638
PDGFB	-0.679941	10.3606	-4.41513	5.4169e-05	0.000615581	1.54626
DSG1	0.955778	11.3994	4.41489	5.42118e-05	0.000615731	1.54551
C12orf26	0.804716	9.43512	4.41205	5.47241e-05	0.000621122	1.53652
APBA2BP	0.661211	9.24347	4.41193	5.47461e-05	0.000621122	1.53614
AURKB	0.67051	8.45331	4.41165	5.47982e-05	0.000621133	1.53523
MIR221	-1.72144	10.3958	-4.4116	5.48067e-05	0.000621133	1.53508
ZNF581	0.767726	8.87099	4.4113	5.4862e-05	0.000621421	1.53412
RSHL1	-0.98509	8.98519	-4.41043	5.50199e-05	0.000622871	1.53137
GHSR	-1.50295	9.57284	-4.40908	5.52676e-05	0.000624995	1.52708
MMACHC	0.708928	12.8927	4.4082	5.54283e-05	0.000626472	1.52431
FBXO8	1.0689	10.2221	4.4078	5.55014e-05	0.000626618	1.52305
CENPK	0.620823	9.75053	4.40751	5.55565e-05	0.0006269	1.5221
ACER1	-1.57931	10.0799	-4.4054	5.59449e-05	0.000630941	1.51544
F3	-1.051	10.7981	-4.40364	5.62742e-05	0.000633967	1.50984
POLG2	0.719613	11.2401	4.4028	5.64299e-05	0.000635145	1.5072
ABHD14A	0.678524	12.1983	4.40249	5.64884e-05	0.00063535	1.50621
CD79B	0.647206	11.7396	4.40126	5.67193e-05	0.000637514	1.50231
BTBD12	0.694419	10.246	4.39872	5.71997e-05	0.000642308	1.49425
SESN3	0.575018	12.8678	4.39677	5.75689e-05	0.000646107	1.4881
DUSP8	-1.22954	10.8735	-4.39614	5.76907e-05	0.000647124	1.48609
C16orf38	-1.35467	9.24225	-4.39565	5.77843e-05	0.000647601	1.48454
DGCR6	0.96725	11.2158	4.39559	5.77954e-05	0.000647601	1.48435
ADAM12	-0.944838	9.67266	-4.39432	5.80399e-05	0.00064999	1.48032
KANK2	0.958242	9.95705	4.39401	5.80995e-05	0.000650308	1.47934
2021-03-10	-0.922109	8.82541	-4.39295	5.8304e-05	0.000651896	1.47598
IFI27	1.33293	12.3143	4.38921	5.90302e-05	0.000658955	1.46416
HOMEZ	0.567274	8.66267	4.38864	5.91408e-05	0.000659519	1.46237
PDE6D	0.929454	11.0989	4.38863	5.91441e-05	0.000659519	1.46232
ATP2B3	-1.18819	9.19156	-4.38783	5.93006e-05	0.000660909	1.4598
ZNF302	0.602226	12.4809	4.38731	5.94028e-05	0.000661695	1.45815
FLJ40453	-1.03713	11.2836	-4.38615	5.96323e-05	0.0006637	1.45447
APOBEC3A	-1.58632	10.7302	-4.38607	5.96466e-05	0.0006637	1.45424
MRPL28	1.01476	10.2222	4.38479	5.99003e-05	0.000666167	1.45018
C1orf130	0.683042	8.64878	4.38418	6.00209e-05	0.000667152	1.44826
C11orf68	0.695142	10.4353	4.38296	6.02644e-05	0.000669501	1.4444
LGALS4	1.43609	11.2211	4.38155	6.05457e-05	0.000672267	1.43995
EXT1	-0.952518	12.7504	-4.38126	6.06048e-05	0.000672565	1.43902
KLK2	-1.42091	9.42519	-4.38097	6.06626e-05	0.000672721	1.43811
CCHCR1	0.56331	8.58964	4.38087	6.06835e-05	0.000672721	1.43778
HHEX	0.655165	13.1534	4.3794	6.09788e-05	0.000675275	1.43314
CD83	-1.24461	11.7622	-4.37854	6.11534e-05	0.00067613	1.43041
AP1M2	-1.07963	9.80852	-4.37569	6.17322e-05	0.000681155	1.42142
C8orf55	0.526014	13.6981	4.37566	6.17388e-05	0.000681155	1.42131
CCDC51	0.918819	9.19557	4.37547	6.17776e-05	0.000681223	1.42071
TACSTD2	-1.3039	12.4657	-4.37509	6.1856e-05	0.000681725	1.4195
RABL4	0.877201	11.5904	4.37439	6.19987e-05	0.000682937	1.4173
XPA	0.929267	9.73764	4.3736	6.216e-05	0.000684351	1.41482
GPR56	-1.21402	10.2652	-4.37324	6.2234e-05	0.000684442	1.41369
TMEM177	0.772242	11.1156	4.373	6.22836e-05	0.000684626	1.41292
HIST2H4B	0.642631	10.6864	4.37225	6.24399e-05	0.000685982	1.41053
FGD6	0.680099	10.8875	4.37141	6.26128e-05	0.000687518	1.40789
TRAM2	-1.00399	11.9595	-4.36998	6.29104e-05	0.000690059	1.40336
FNDC4	-0.616477	13.0027	-4.36889	6.31367e-05	0.000691812	1.39993
PDE4D	-0.700085	11.279	-4.36833	6.32529e-05	0.000692721	1.39818
NIP7	-0.537518	13.006	-4.36751	6.34262e-05	0.000694205	1.39557
TTLL5	-0.667186	12.372	-4.36714	6.35022e-05	0.000694205	1.39442
C6orf70	0.986021	10.481	4.36705	6.35218e-05	0.000694205	1.39413
CCDC114	-1.12127	9.21501	-4.36539	6.38722e-05	0.000697668	1.38887
LTBP4	-0.921437	11.5823	-4.36478	6.40008e-05	0.000698707	1.38695
PLEKHM1	-0.651879	11.7387	-4.3639	6.41873e-05	0.000700375	1.38418
PPARD	-0.503681	9.28757	-4.3608	6.48471e-05	0.000706832	1.37441
RBMS3	-0.707526	12.0547	-4.36065	6.4881e-05	0.000706832	1.37391
RPS6KA6	0.517458	9.73764	4.36009	6.49995e-05	0.000707753	1.37217
SORCS1	-1.16822	10.1268	-4.35891	6.52546e-05	0.00071016	1.36843
HIST2H2AA4	0.554493	12.9582	4.35867	6.53063e-05	0.000710351	1.36768
MAST4	1.0404	9.37047	4.35751	6.55574e-05	0.00071271	1.36401
CBX1	0.619957	11.3647	4.35714	6.56373e-05	0.000713037	1.36285
RHOBTB2	0.553883	8.94575	4.35705	6.5656e-05	0.000713037	1.36258
Septin 6	0.737384	10.9421	4.3564	6.57972e-05	0.000714199	1.36053
H2AFY2	0.699931	8.70903	4.35577	6.59344e-05	0.000715314	1.35854
PPP1R1A	0.9491	12.8626	4.35535	6.60253e-05	0.000715927	1.35722
PTRH1	0.718452	10.5244	4.35457	6.61972e-05	0.000717417	1.35474
RASGRP4	-1.06806	10.209	-4.35336	6.64614e-05	0.000719906	1.35094
ACP5	0.829511	9.92172	4.35277	6.65923e-05	0.000720949	1.34906
GDF3	-1.37757	9.62709	-4.35242	6.66685e-05	0.000721351	1.34797
DDAH2	0.829725	10.5918	4.35212	6.67334e-05	0.000721351	1.34704
ANGPT1	0.62841	9.48766	4.35098	6.6986e-05	0.000723685	1.34343
CDKN1C	0.620603	8.54123	4.35083	6.70188e-05	0.000723685	1.34296
CGB5	-1.13	8.91785	-4.34977	6.72539e-05	0.000725847	1.33962
ERCC2	0.978297	10.626	4.3481	6.76264e-05	0.000729489	1.33435
MAP1D	0.50422	8.69064	4.34791	6.7669e-05	0.000729571	1.33375
FAM119B	0.874287	10.3764	4.34746	6.77696e-05	0.000730277	1.33233
TRAF3IP2	-0.701459	10.9983	-4.34683	6.79098e-05	0.000731409	1.33036
C12orf45	0.743009	11.754	4.34663	6.79552e-05	0.000731519	1.32972
FARS2	0.567417	12.0598	4.34623	6.80448e-05	0.000732106	1.32846
C1orf102	0.636407	8.30893	4.3437	6.86145e-05	0.000737473	1.3205
C7orf38	0.579921	10.1748	4.34291	6.87942e-05	0.000738937	1.31801
S100A14	0.705351	9.00397	4.34266	6.88519e-05	0.000738937	1.31721
PRSS36	0.586038	9.44711	4.34263	6.88571e-05	0.000738937	1.31714
ABHD1	0.654273	8.60086	4.34244	6.89005e-05	0.000739021	1.31654
VPS37D	0.994674	11.7272	4.34116	6.91934e-05	0.000741398	1.31249
SMG6	0.628411	9.20844	4.33898	6.96911e-05	0.00074558	1.30565
AMAC1L3	-0.530684	8.78888	-4.33857	6.97871e-05	0.000746224	1.30433
CLRN3	0.694556	13.3548	4.33831	6.98461e-05	0.000746472	1.30353
C2orf54	1.46453	9.80358	4.33803	6.9911e-05	0.000746781	1.30264
ROMO1	0.543103	13.2359	4.33767	6.99938e-05	0.000747283	1.30151
C16orf85	-0.608234	8.61839	-4.33662	7.02356e-05	0.00074948	1.29822
TMEM27	0.527642	13.9826	4.33631	7.03076e-05	0.000749863	1.29724
ZNF367	-0.782864	10.1047	-4.33462	7.07007e-05	0.00075364	1.29192
SPNS2	0.777774	11.0081	4.33439	7.07553e-05	0.00075364	1.29118
FGFR1	-0.659424	10.0731	-4.33433	7.07702e-05	0.00075364	1.29098
LOC400965	-0.715485	9.1893	-4.33374	7.09063e-05	0.000754316	1.28915
TMEM95	-0.721146	8.74438	-4.333	7.1081e-05	0.000755789	1.2868
GIPC3	-0.629211	8.97293	-4.33191	7.1337e-05	0.000757695	1.28337
MEOX1	-1.27957	9.31837	-4.33177	7.13694e-05	0.000757695	1.28294
NPM2	1.06361	9.00388	4.33146	7.14408e-05	0.000758067	1.28198
UBAC2	0.844469	11.5804	4.32941	7.1926e-05	0.000761861	1.27552
ELSPBP1	-1.35168	9.54522	-4.32933	7.19448e-05	0.000761861	1.27527
CENTD2	0.786271	9.21328	4.32842	7.21603e-05	0.000763108	1.27242
TUBB2A	0.771202	11.5464	4.32837	7.21725e-05	0.000763108	1.27226
AMD1	-0.528377	12.8597	-4.32791	7.22825e-05	0.000763883	1.27081
FLJ22184	0.749165	9.55493	4.32748	7.23854e-05	0.000764582	1.26945
MORN4	0.700035	9.53429	4.32539	7.28855e-05	0.000769474	1.26288
FDX1L	0.509703	11.8006	4.32411	7.31931e-05	0.00077233	1.25886
ANKRD43	0.831516	9.4907	4.32349	7.33434e-05	0.000773524	1.2569
TMEM51	-0.541661	12.5446	-4.32292	7.34804e-05	0.000774577	1.25512
ANKRD56	0.907301	11.0054	4.3226	7.35575e-05	0.000774997	1.25412
GOLGA9P	-0.566535	9.15714	-4.32225	7.36444e-05	0.000775128	1.25299
CCT8L1	-1.51154	9.80484	-4.32164	7.37907e-05	0.000776275	1.2511
SEMA4A	-1.06295	10.806	-4.32096	7.3957e-05	0.000776847	1.24895
FAM136B	0.706377	9.08153	4.31884	7.44746e-05	0.000781675	1.2423
GAS2	0.878094	12.4587	4.31877	7.44917e-05	0.000781675	1.24208
GRAMD4	-1.09302	12.8227	-4.31856	7.45427e-05	0.000781766	1.24143
MLC1	-0.836728	9.18913	-4.31825	7.46199e-05	0.000781838	1.24044
HDAC3	0.543952	12.7699	4.31791	7.47046e-05	0.000782332	1.23936
GFRA1	0.82323	12.6041	4.31733	7.48473e-05	0.000783432	1.23754
OSGEPL1	0.593784	11.8386	4.31663	7.50183e-05	0.000784827	1.23536
SEMA4B	-1.0422	10.4333	-4.31598	7.51807e-05	0.000786132	1.2333
PHOSPHO2	0.64889	11.2965	4.31382	7.57157e-05	0.000791328	1.22653
HS3ST3B1	-0.968125	12.1832	-4.31267	7.60025e-05	0.000793528	1.22293
CMC1	0.916779	11.7643	4.31214	7.61355e-05	0.000793894	1.22126
BCAS4	0.672027	9.91485	4.31211	7.61434e-05	0.000793894	1.22116
BIVM	0.776445	12.8232	4.31208	7.61519e-05	0.000793894	1.22105
C5orf60	-1.45609	9.80014	-4.31186	7.62074e-05	0.000794075	1.22036
ZNF843	-0.904727	9.07653	-4.31124	7.63625e-05	0.000795293	1.21842
RELB	-0.821935	10.097	-4.30978	7.67285e-05	0.000798706	1.21386
MVK	0.891981	12.2818	4.30933	7.6844e-05	0.000799508	1.21242
RAG1	0.941396	9.45277	4.30877	7.69858e-05	0.000800583	1.21066
ARHGEF16	0.963376	10.6028	4.30815	7.71416e-05	0.000801803	1.20873
TMIGD1	-1.37528	9.48778	-4.3074	7.73318e-05	0.000803379	1.20639
MIDN	-0.948695	10.3647	-4.30681	7.74829e-05	0.000804547	1.20452
SNORA33	-0.60613	11.9141	-4.30662	7.75315e-05	0.00080465	1.20393
MIR515-2	-0.644497	8.59517	-4.30408	7.81819e-05	0.000810996	1.19596
KCNH6	-1.42561	9.4113	-4.30352	7.8325e-05	0.000812076	1.19421
CHRNA6	-0.546927	9.2498	-4.30188	7.87483e-05	0.000816058	1.18907
MLH3	-0.501962	10.9582	-4.30164	7.88126e-05	0.000816318	1.18829
PIP5K1C	-1.0626	11.1605	-4.30103	7.89699e-05	0.00081754	1.18639
C17orf63	-0.665928	12.1196	-4.29995	7.92515e-05	0.000819641	1.183
ARGFXP2	-1.42256	9.87287	-4.29957	7.93489e-05	0.00082024	1.18183
FAM184B	-1.07308	9.67037	-4.29932	7.94162e-05	0.000820529	1.18102
CLDN3	1.01906	10.8703	4.29908	7.94773e-05	0.000820675	1.18028
RELL2	0.628903	8.67706	4.29896	7.95092e-05	0.000820675	1.1799
CSF1	-0.774481	11.0451	-4.29797	7.97679e-05	0.000822652	1.1768
NCRNA00028	-0.692729	8.73006	-4.29793	7.97798e-05	0.000822652	1.17666
FLJ45032	-0.873302	11.3028	-4.29755	7.98781e-05	0.000823259	1.17549
ASAP1IT1	-1.34128	10.5751	-4.29722	7.99646e-05	0.000823743	1.17445
HMGN3	0.508631	13.1373	4.29493	8.05694e-05	0.000829152	1.16727
CLEC4D	-0.633467	8.72115	-4.29289	8.11098e-05	0.000833889	1.16089
C11orf61	-0.525204	11.4946	-4.29239	8.12454e-05	0.000834661	1.1593
C1orf84	-1.12132	10.7873	-4.29231	8.12651e-05	0.000834661	1.15907
DNAJC4	0.904053	10.308	4.29175	8.14162e-05	0.000835542	1.1573
NLRP4	-1.38996	9.67253	-4.29072	8.16918e-05	0.000837391	1.15408
AURKA	0.60528	9.8403	4.29028	8.18095e-05	0.000837828	1.1527
CCNE2	-0.774795	10.8571	-4.29026	8.18149e-05	0.000837828	1.15264
YEATS2	0.641063	9.10391	4.28987	8.19208e-05	0.000838501	1.1514
RAB27A	-0.683587	12.7884	-4.28955	8.20056e-05	0.000838543	1.15042
C3orf42	-0.564437	10.0079	-4.28882	8.22021e-05	0.00084014	1.14814
PITPNM1	0.668827	9.33477	4.28821	8.23681e-05	0.000841424	1.14621
BACH1	-0.620253	12.6762	-4.288	8.24254e-05	0.000841597	1.14555
ATP5E	0.623036	13.1644	4.28721	8.26395e-05	0.000843369	1.14308
NPTX1	-0.71302	8.68682	-4.28698	8.27e-05	0.000843573	1.14238
ADSSL1	0.963642	12.3318	4.2868	8.27488e-05	0.000843657	1.14182
SERPINB10	-0.633693	9.02657	-4.28573	8.30425e-05	0.000845872	1.13844
TMEM41A	0.679563	11.944	4.28571	8.30473e-05	0.000845872	1.13838
HSPC171	1.02051	10.1056	4.28552	8.30991e-05	0.000845985	1.13779
HFE	0.591905	9.78982	4.28433	8.3425e-05	0.000848473	1.13406
ZNF555	0.535661	10.6966	4.28197	8.40722e-05	0.000854638	1.12669
NUDT14	0.791626	11.8119	4.28139	8.42315e-05	0.00085548	1.12488
ARL4D	-0.57633	12.6093	-4.28137	8.42372e-05	0.00085548	1.12482
CEP120	0.875988	10.7924	4.28122	8.42795e-05	0.000855493	1.12434
SLC48A1	0.589727	8.63776	4.27968	8.47065e-05	0.000859406	1.11952
TTC39B	-0.595482	12.879	-4.27953	8.47477e-05	0.000859406	1.11906
HOMER1	-1.08694	10.2836	-4.27903	8.48867e-05	0.000860001	1.1175
USP49	-0.920059	10.1904	-4.27903	8.48889e-05	0.000860001	1.11747
RNF190	-0.969335	8.8148	-4.27857	8.50156e-05	0.000860447	1.11605
FAM58A	0.818812	11.2155	4.27765	8.52724e-05	0.000862627	1.11317
ACBD7	-0.856844	10.5637	-4.27683	8.55039e-05	0.000864549	1.11059
C2orf67	0.593552	10.7391	4.27663	8.55581e-05	0.000864677	1.10998
TNFAIP8L2	0.88451	9.54356	4.27621	8.56766e-05	0.000865454	1.10866
CCDC112	0.737783	8.96917	4.27544	8.58933e-05	0.000867223	1.10626
CACNG2	-1.89042	10.1615	-4.27459	8.61339e-05	0.000869176	1.10359
PRPSAP2	0.626483	11.6279	4.27446	8.61703e-05	0.000869176	1.10319
LOC389199	-0.87278	9.0239	-4.27344	8.64597e-05	0.000871673	1.09999
HSPB9	0.58628	9.77434	4.27238	8.67596e-05	0.000873427	1.09669
CCDC77	0.585828	11.0128	4.27223	8.68022e-05	0.000873434	1.09622
KPNA6	-0.578016	12.9779	-4.27169	8.69576e-05	0.000874575	1.09452
ARL6IP4	0.832309	12.0641	4.27129	8.70711e-05	0.000875293	1.09327
RCAN1	-0.560414	13.066	-4.27091	8.71801e-05	0.000875966	1.09208
C15orf40	0.812389	9.04435	4.2706	8.72694e-05	0.00087644	1.0911
PIK3R2	0.616495	12.8729	4.27012	8.74063e-05	0.000877392	1.08961
MAD2L1	0.754426	10.6616	4.26955	8.75689e-05	0.000878601	1.08784
CHX10	-1.55101	9.62268	-4.26863	8.78332e-05	0.000880828	1.08497
PSPH	1.00874	10.4937	4.268	8.80145e-05	0.000882221	1.083
CC2D1A	0.68598	9.44522	4.26719	8.82503e-05	0.000884159	1.08045
SIGIRR	0.511416	13.1532	4.26618	8.85413e-05	0.000886648	1.07731
C5orf39	0.905957	10.6613	4.26575	8.86652e-05	0.000887462	1.07598
TPPP2	1.24136	10.2196	4.26511	8.88527e-05	0.000888506	1.07396
GBP5	1.01015	11.4577	4.2651	8.88549e-05	0.000888506	1.07394
FAM35A	0.663754	12.6711	4.26331	8.93795e-05	0.000891637	1.06833
WDR66	0.714432	9.12621	4.26145	8.9925e-05	0.000895765	1.06253
DYDC1	-1.51474	9.89145	-4.26005	9.03374e-05	0.000899266	1.05817
TRAPPC6A	0.937264	9.68403	4.25984	9.04003e-05	0.000899266	1.05751
SLC2A4RG	0.61023	13.2513	4.25973	9.04336e-05	0.000899266	1.05716
NEUROG2	-1.0433	9.62881	-4.25968	9.04493e-05	0.000899266	1.05699
HIST1H2BC	0.828492	12.3246	4.25939	9.05352e-05	0.00089969	1.05609
ETV2	0.771262	9.12195	4.25824	9.08753e-05	0.00090264	1.05251
FLJ42957	-1.67149	10.6735	-4.25782	9.09997e-05	0.000903444	1.05121
ELOVL1	0.68246	10.9398	4.25744	9.11147e-05	0.00090389	1.05
PSMD4	0.825203	12.7109	4.25727	9.11649e-05	0.00090389	1.04948
TCTN1	0.71604	9.20585	4.2571	9.12164e-05	0.00090389	1.04894
UNC119B	0.77984	9.59163	4.25684	9.12925e-05	0.00090389	1.04815
ST3GAL5	0.634912	12.109	4.25681	9.13018e-05	0.00090389	1.04805
GPR144	-0.70025	8.4437	-4.2568	9.1305e-05	0.00090389	1.04802
FAM117B	0.622597	12.6744	4.25645	9.14107e-05	0.000904505	1.04691
P2RY1	-0.554784	11.0592	-4.2551	9.18152e-05	0.000907645	1.04271
TMEM79	0.704064	10.0959	4.25486	9.1887e-05	0.000907924	1.04196
FAM13A	0.581513	13.8329	4.25405	9.21314e-05	0.000909476	1.03943
AMACR	0.807454	13.3188	4.2531	9.24191e-05	0.000911883	1.03646
MEIS1	0.573126	10.5809	4.2528	9.25093e-05	0.00091234	1.03553
TPD52	0.855333	10.3558	4.25172	9.28359e-05	0.000915128	1.03217
ZC3H6	0.576264	10.3474	4.25	9.33611e-05	0.000919435	1.02679
DPCR1	-0.53901	8.59381	-4.24869	9.37619e-05	0.000922945	1.02271
CCT8L2	-1.45764	9.65982	-4.24776	9.40466e-05	0.00092531	1.01982
APC	0.725315	10.1669	4.24438	9.50929e-05	0.000934234	1.00928
PTHLH	-0.50054	8.73808	-4.24429	9.51224e-05	0.000934234	1.00899
SMA4	-1.34689	11.1842	-4.24425	9.51331e-05	0.000934234	1.00888
B3GNT1	0.934493	10.0524	4.24333	9.54213e-05	0.000936622	1.006
C4orf29	-0.617317	10.4211	-4.24228	9.57493e-05	0.000938956	1.00273
CXCR6	0.745444	10.6244	4.24165	9.59479e-05	0.000940461	1.00075
MLF1IP	0.745968	10.6873	4.24136	9.60383e-05	0.000940905	0.999855
PYGB	0.557595	9.66487	4.24098	9.6156e-05	0.000941615	0.998688
ZWINT	0.719667	10.5859	4.24069	9.62495e-05	0.000942086	0.997762
CCDC34	0.626903	11.8329	4.23983	9.65201e-05	0.000944292	0.995087
MPG	0.879067	10.7978	4.23949	9.6627e-05	0.000944893	0.994033
FLJ46257	-0.718253	8.69274	-4.2386	9.69086e-05	0.000947202	0.99126
ADAL	0.642913	10.8023	4.23799	9.7101e-05	0.000948637	0.989371
MND1	0.951564	9.47911	4.23784	9.71496e-05	0.000948666	0.988894
SLAIN2	0.706607	9.76907	4.23722	9.73476e-05	0.000950154	0.986954
REV3L	-0.515246	12.2433	-4.23689	9.74515e-05	0.000950723	0.985938
NANOS2	-1.15536	9.21321	-4.23613	9.76939e-05	0.000952353	0.983571
FAM160B2	-0.703513	11.0585	-4.23594	9.77558e-05	0.000952353	0.982967
DEFB119	-1.10033	9.39202	-4.23518	9.79989e-05	0.000954274	0.980602
RECQL5	0.723477	9.75543	4.23384	9.8427e-05	0.000957548	0.976449
SMCR5	-1.03773	10.263	-4.23369	9.84775e-05	0.000957592	0.97596
H6PD	-0.625764	12.8433	-4.23291	9.87265e-05	0.00095952	0.973554
MKL2	0.732479	11.0457	4.23278	9.8768e-05	0.00095952	0.973154
TNFRSF11B	-0.586444	12.9148	-4.23173	9.91079e-05	0.000961924	0.969882
PLVAP	-0.658711	10.8164	-4.23145	9.91996e-05	0.000962366	0.969
CUEDC2	0.865105	10.207	4.22999	9.96734e-05	0.000966512	0.964461
RNASEH2A	0.581835	9.27322	4.22905	9.99803e-05	0.000969037	0.961533
SLC9A3R2	0.587603	11.9923	4.22873	0.000100084	0.000969593	0.960543
LIN28	-1.98773	10.7944	-4.22731	0.000100551	0.000973663	0.956109
DLL3	-0.887053	9.05641	-4.22578	0.000101055	0.000977637	0.951344
MAP1LC3C	-1.11535	9.86814	-4.22525	0.000101228	0.000978609	0.949723
DYDC2	-1.37208	10.3679	-4.22519	0.00010125	0.000978609	0.949513
SIN3B	-0.59814	11.0907	-4.22485	0.000101363	0.000979245	0.948452
GSDMB	-1.0837	14.0958	-4.22429	0.000101546	0.000980332	0.946731
SYT17	0.53863	11.1792	4.22422	0.00010157	0.000980332	0.946511
ZNF765	-0.913038	11.6955	-4.22297	0.000101984	0.00098307	0.942631
KLRF1	0.885175	11.6402	4.22291	0.000102007	0.00098307	0.942416
C16orf30	0.641539	8.37254	4.22239	0.000102179	0.000983863	0.940817
BST2	0.96702	9.54011	4.22176	0.000102391	0.000983863	0.938843
DUS2L	0.874109	10.2235	4.22175	0.000102393	0.000983863	0.938824
TMEM37	0.865339	12.8094	4.22158	0.000102451	0.000983863	0.938285
NLRP2	-1.14547	9.971	-4.22145	0.000102494	0.000983863	0.937882
HIST1H2BG	0.909477	10.1247	4.22051	0.00010281	0.000986356	0.934954
ZP2	-0.642986	8.66367	-4.2191	0.000103281	0.000989971	0.930592
BAZ1A	-0.737819	12.1692	-4.21723	0.000103915	0.000995589	0.924764
MIOX	-1.52411	10.0051	-4.2155	0.000104503	0.0010003	0.919393
MMP2	-0.777855	10.0176	-4.21518	0.000104611	0.00100048	0.918414
SYTL3	-0.580308	9.59782	-4.21516	0.000104619	0.00100048	0.918342
CYP27A1	0.670552	12.9099	4.21443	0.000104867	0.0010024	0.916083
TNXB	-0.862541	9.56139	-4.21391	0.000105045	0.00100364	0.914466
MUC17	-1.58082	9.80762	-4.21332	0.000105248	0.00100512	0.912626
CD48	0.750946	12.1873	4.21136	0.000105925	0.00101112	0.906522
YIF1B	0.816973	11.4961	4.21084	0.000106102	0.00101217	0.904935
KLHDC1	0.83836	10.9163	4.21076	0.000106132	0.00101217	0.904662
SIT1	0.534709	8.34267	4.20995	0.000106413	0.00101392	0.902148
IKZF4	-0.923955	11.4524	-4.20832	0.000106978	0.00101794	0.897105
CARD11	0.671741	8.71474	4.20825	0.000107002	0.00101794	0.896887
ART4	0.639007	12.8193	4.20803	0.000107081	0.00101795	0.896189
EDAR	0.783393	9.47315	4.20566	0.000107912	0.00102539	0.888825
TMCO2	-1.30458	9.80256	-4.20479	0.000108218	0.00102783	0.886129
TBC1D20	0.643017	9.14257	4.2037	0.000108604	0.00103055	0.882743
DPPA3	-1.79006	10.4418	-4.20331	0.000108741	0.00103138	0.881542
CDC25A	-1.13503	10.5151	-4.20266	0.00010897	0.00103229	0.879539
ADAMTS16	-1.11879	9.28193	-4.2026	0.000108994	0.00103229	0.879326
NELF	0.87295	9.79387	4.20257	0.000109005	0.00103229	0.879235
N4BP3	-0.858511	9.11709	-4.20248	0.000109035	0.00103229	0.878967
FLJ36701	-1.37044	9.51328	-4.20108	0.000109533	0.00103653	0.874628
HMG20B	0.624818	8.66875	4.20075	0.000109652	0.00103719	0.873596
RASIP1	-0.920423	11.2889	-4.20038	0.000109784	0.00103788	0.872453
MEMO1	0.806683	9.95872	4.20027	0.000109825	0.00103788	0.8721
C16orf33	0.873536	12.7996	4.19971	0.000110025	0.00103882	0.870368
TUBE1	0.536047	13.2919	4.19971	0.000110025	0.00103882	0.870366
CPM	-0.532605	12.3924	-4.19843	0.000110485	0.0010424	0.866392
C15orf63	-0.542846	10.2343	-4.19838	0.000110503	0.0010424	0.866236
C1orf174	0.749934	10.9672	4.19786	0.000110687	0.00104251	0.864649
ST8SIA2	-1.18543	9.34237	-4.19766	0.000110762	0.00104251	0.864011
HSD11B2	0.796009	10.3169	4.19765	0.000110766	0.00104251	0.863976
NUDCD2	0.603064	12.8193	4.19642	0.000111208	0.00104525	0.860185
SCGB1A1	-1.55065	9.93699	-4.19596	0.000111375	0.00104632	0.858755
CD8B	-1.66329	10.5996	-4.19583	0.000111421	0.00104632	0.858357
MIR554	-1.54597	10.2623	-4.19531	0.000111611	0.00104715	0.856738
SLC25A42	0.828717	13.478	4.19462	0.000111862	0.00104856	0.854601
CST2	-0.511224	8.58093	-4.19403	0.000112079	0.00105012	0.85276
TNFSF9	-0.723091	9.26949	-4.19373	0.000112188	0.00105035	0.851831
POM121L4P	-1.89416	10.4556	-4.19369	0.000112204	0.00105035	0.851697
SOX2	-1.09458	9.3508	-4.1928	0.000112529	0.00105244	0.848943
SPATA12	-0.817566	8.63031	-4.19138	0.000113049	0.00105683	0.844556
GMEB1	-0.900121	10.8505	-4.19104	0.000113174	0.0010573	0.843505
SIGLEC10	-0.774052	12.1275	-4.1907	0.0001133	0.00105775	0.842442
SCGB1C1	-1.47043	9.55997	-4.18816	0.00011424	0.0010651	0.834578
DCLK2	-0.809654	9.3084	-4.18762	0.000114443	0.00106651	0.832889
FAM116B	0.70005	10.2697	4.18675	0.000114765	0.00106876	0.830213
TRA2A	-0.543013	10.7208	-4.18642	0.00011489	0.00106876	0.829179
FYCO1	0.751017	9.67226	4.18567	0.00011517	0.00107089	0.826858
HAL	-0.558491	13.3654	-4.18477	0.000115509	0.00107333	0.824059
TMEM145	-1.35213	9.66533	-4.18459	0.000115576	0.00107333	0.82351
VWA3A	-0.845795	9.59218	-4.18453	0.0001156	0.00107333	0.823315
NDUFA11	0.76586	11.9588	4.18442	0.000115638	0.00107333	0.822999
C6orf105	-1.18179	10.3026	-4.18415	0.00011574	0.00107379	0.822161
MORN2	0.911813	9.81061	4.18246	0.000116378	0.00107923	0.816931
SLC6A12	1.15076	10.4011	4.18009	0.000117278	0.00108661	0.809593
CNPY1	-1.16978	9.34818	-4.1768	0.00011854	0.00109733	0.799408
VHLL	-0.994243	9.17794	-4.17601	0.000118845	0.00109917	0.796964
C9orf7	0.560775	8.89154	4.17564	0.000118988	0.0011	0.795825
RPL23AP53	-0.547133	11.9571	-4.17496	0.000119252	0.00110196	0.793708
SULT1E1	0.580534	13.0646	4.1746	0.000119393	0.00110228	0.792589
PIGV	0.882299	10.6728	4.1736	0.00011978	0.00110475	0.78951
TRIM74	-1.41972	10.148	-4.17354	0.000119802	0.00110475	0.789332
SH2D7	-1.24604	9.48122	-4.1735	0.000119819	0.00110475	0.789195
PLAU	-0.894084	10.7916	-4.17282	0.000120083	0.00110668	0.787108
MDFIC	0.508868	8.33852	4.17076	0.000120891	0.00111241	0.780719
GRTP1	0.673287	11.3542	4.17072	0.000120905	0.00111241	0.780613
C15orf21	-1.4534	10.498	-4.17056	0.000120971	0.00111241	0.780096
SPHK1	-0.840017	8.79736	-4.1674	0.000122216	0.00112287	0.770348
C10orf131	0.733688	8.65667	4.16686	0.000122431	0.00112435	0.768675
NCR1	-1.21126	9.55973	-4.16622	0.000122689	0.00112621	0.766678
PUSL1	0.638176	8.85418	4.16554	0.000122959	0.0011282	0.764582
TCAM1	-0.67118	9.19427	-4.16503	0.000123161	0.00112906	0.763019
HAPLN4	0.81445	9.67868	4.16418	0.000123504	0.0011317	0.760375
NGF	0.541201	8.58791	4.16358	0.000123744	0.0011334	0.758531
MIF4GD	0.876591	9.83821	4.16315	0.000123916	0.00113398	0.757206
RYR2	-0.788683	9.05885	-4.16291	0.000124014	0.0011343	0.756459
HNRNPAB	-0.566495	13.8082	-4.16238	0.000124228	0.00113454	0.754816
FCGR1B	-0.825393	9.8866	-4.16232	0.00012425	0.00113454	0.754646
HIGD1C	0.512485	8.17558	4.16169	0.000124507	0.00113609	0.752683
SLC5A1	-0.986787	10.9031	-4.16163	0.000124528	0.00113609	0.752517
LOC400891	-1.54305	10.0489	-4.16136	0.000124637	0.00113658	0.751687
SULT1C3	-1.23999	9.47151	-4.15958	0.000125359	0.00114267	0.746193
ATP8B4	0.805103	11.1137	4.15916	0.000125534	0.00114342	0.744867
NPS	-1.1349	9.18494	-4.15911	0.000125551	0.00114342	0.744736
PARD6A	1.01171	10.196	4.15766	0.000126146	0.00114833	0.74024
SNHG1	-0.620124	12.5277	-4.15634	0.000126685	0.00115223	0.736185
ACTG2	-1.60396	10.7835	-4.15508	0.000127205	0.00115595	0.732286
C11orf17	0.908253	11.5907	4.15438	0.000127494	0.00115807	0.730131
LOC401357	-1.62351	12.8112	-4.15343	0.000127887	0.00116063	0.727198
RGPD1	-1.01012	9.89133	-4.15213	0.00012843	0.00116454	0.72317
ZNF460	-0.707331	12.0521	-4.15161	0.000128643	0.00116596	0.721593
CEP290	0.578668	12.0452	4.1509	0.000128941	0.00116816	0.719392
STAMBP	0.520743	12.2499	4.14945	0.00012955	0.00117316	0.71491
LOC93622	0.965088	10.1663	4.14904	0.000129723	0.00117422	0.713643
C11orf67	0.778027	12.0691	4.14889	0.000129787	0.00117428	0.713176
LOC348174	-1.71693	10.2347	-4.14862	0.000129899	0.00117476	0.712354
MMP10	-1.38555	9.6958	-4.14831	0.000130028	0.00117476	0.711406
FAM105A	0.635552	9.84685	4.14823	0.000130065	0.00117476	0.71114
WFDC8	-0.55043	8.61635	-4.14773	0.000130273	0.00117612	0.709621
DNAJC30	-0.798516	11.1204	-4.14535	0.000131281	0.00118318	0.702285
SPAG11B	-1.53489	10.0441	-4.14506	0.000131406	0.0011834	0.701385
ANKRD38	0.912747	11.6185	4.14489	0.000131477	0.0011834	0.700871
HK2	-0.782207	10.2087	-4.14464	0.000131585	0.00118387	0.700086
SCARNA22	0.874408	8.42933	4.14435	0.00013171	0.00118448	0.699183
LOH3CR2A	-1.20521	10.3441	-4.14363	0.000132016	0.00118672	0.696973
ZNF273	-1.01869	12.4339	-4.14229	0.000132592	0.00119094	0.692836
APLP1	-1.23177	10.0711	-4.14162	0.000132881	0.00119295	0.690767
LOC100132111	-0.909062	10.9104	-4.13956	0.000133768	0.00119988	0.68444
SUSD3	0.692739	8.52488	4.13939	0.000133843	0.00120003	0.683907
MAL	-0.933648	9.70992	-4.13841	0.000134268	0.0012028	0.680894
ANKMY2	0.589512	12.0362	4.13799	0.000134451	0.00120392	0.679593
CYB5B	0.678165	12.0809	4.13786	0.000134508	0.00120392	0.679191
RNF5P1	0.514273	12.7374	4.13771	0.000134574	0.001204	0.678723
PAQR4	0.864478	10.9356	4.13735	0.000134732	0.00120431	0.677611
FBXW10	-1.11659	9.90071	-4.13637	0.000135158	0.00120714	0.67461
OBFC2A	-0.532013	12.8777	-4.1358	0.00013541	0.00120888	0.672839
HTRA2	0.530067	11.4002	4.13524	0.000135654	0.00120983	0.671127
C12orf74	-0.541143	8.81185	-4.13488	0.00013581	0.00120983	0.670031
TPRX1	-1.6083	9.61441	-4.13476	0.000135866	0.00120983	0.669642
CENPL	0.517991	8.86858	4.1342	0.000136112	0.00121151	0.66792
RAX2	-1.18202	11.3923	-4.13385	0.000136267	0.00121236	0.666841
OVGP1	0.672099	12.3873	4.13332	0.000136499	0.0012134	0.665218
SNHG3	-0.557507	14.0792	-4.13305	0.000136618	0.00121394	0.664392
GGTLC1	-0.957593	9.16979	-4.13225	0.000136973	0.00121657	0.661924
KIR3DL3	-1.16748	9.62938	-4.13158	0.000137273	0.00121871	0.659844
SKA2	0.569826	12.5097	4.12964	0.000138134	0.00122584	0.6539
KIAA1324	-1.07661	9.52679	-4.12933	0.000138273	0.00122655	0.65294
TMEM64	0.747039	12.602	4.12831	0.000138733	0.00123011	0.649782
MDM4	-0.676652	12.1273	-4.12793	0.000138904	0.00123078	0.648614
CETN3	1.10249	10.6344	4.12778	0.00013897	0.00123078	0.648165
C3orf51	-1.41054	9.46233	-4.12774	0.000138987	0.00123078	0.648045
TNFRSF8	-1.34938	9.57212	-4.12733	0.000139173	0.0012319	0.646776
RHBDL3	-0.51751	8.86573	-4.12678	0.00013942	0.00123305	0.645085
ABCC1	-0.937323	10.2399	-4.12604	0.000139754	0.00123459	0.642815
LOC220416	0.677569	8.63916	4.12603	0.000139759	0.00123459	0.642783
LOC440925	0.660377	10.3969	4.12584	0.000139845	0.00123463	0.642197
HAP1	-0.96499	9.1472	-4.1257	0.000139907	0.00123463	0.641775
GYS1	0.56635	9.00841	4.12537	0.000140058	0.00123463	0.640748
SPANXA1	-1.20015	9.61248	-4.12523	0.000140121	0.00123463	0.640318
LOC157627	-1.29438	9.19582	-4.12504	0.000140205	0.00123463	0.639748
KCNJ1	-1.12876	9.10939	-4.12492	0.000140264	0.00123463	0.639354
TBC1D7	0.849032	11.1975	4.12491	0.000140266	0.00123463	0.639338
RPS26	0.783602	12.9946	4.12481	0.000140311	0.00123463	0.639033
GNB3	-0.87131	8.96914	-4.12256	0.000141338	0.00124315	0.632096
GPR146	0.934546	10.0001	4.12214	0.000141528	0.00124428	0.630825
XRCC1	0.518858	12.3464	4.12057	0.00014225	0.00124906	0.625982
SHROOM3	0.55753	12.7706	4.11914	0.000142906	0.00125323	0.62161
TEX264	0.606316	8.35395	4.1176	0.00014362	0.00125828	0.616871
SLC13A4	-0.877456	9.37761	-4.11751	0.000143663	0.00125828	0.616588
CYSLTR1	0.99657	9.81439	4.11719	0.000143811	0.00125851	0.61561
PNLIP	-1.83991	10.1846	-4.11571	0.000144503	0.00126196	0.611047
LOC441426	-1.75295	11.859	-4.11569	0.000144508	0.00126196	0.611012
SLC25A26	0.911015	11.7264	4.11551	0.000144597	0.0012622	0.610432
TRIM69	-0.855759	10.3465	-4.11505	0.00014481	0.00126354	0.609028
CDC2	0.645958	10.2186	4.11466	0.000144991	0.00126458	0.607844
RSPO2	0.625764	9.65572	4.11391	0.000145343	0.00126606	0.60554
HS2ST1	0.581622	11.7515	4.11365	0.000145467	0.00126662	0.604726
METTL8	0.717394	9.30638	4.11241	0.00014605	0.0012701	0.600923
CMTM4	0.872114	11.1563	4.11142	0.00014652	0.00127312	0.597871
C9orf69	0.602069	10.5616	4.11055	0.000146932	0.00127617	0.595202
OSTCL	-1.10369	8.90561	-4.10815	0.000148076	0.00128557	0.587834
C9orf106	-0.944257	9.55253	-4.10793	0.000148182	0.00128595	0.587153
POU4F1	-1.14496	9.34683	-4.10772	0.000148279	0.00128626	0.586529
DUX5	-2.05763	11.5898	-4.10562	0.000149289	0.00129233	0.580079
HIST1H1D	0.568065	8.4969	4.10503	0.000149576	0.00129389	0.578253
CINP	0.782942	8.56325	4.10499	0.000149594	0.00129389	0.578139
C14orf159	0.631236	11.8861	4.10425	0.000149949	0.00129589	0.575886
C2orf27A	0.773986	8.60937	4.10345	0.000150337	0.00129816	0.573429
PVRL1	0.632117	9.8007	4.10322	0.000150451	0.00129861	0.57271
INSL3	-0.665795	8.86452	-4.10297	0.00015057	0.0012991	0.571957
HIST1H1B	0.816086	8.90672	4.10206	0.000151017	0.00130187	0.569144
GRM4	-1.00016	8.92714	-4.10116	0.000151456	0.00130511	0.566386
AXIN2	0.897044	10.763	4.09971	0.000152164	0.00131013	0.561952
[truncated: 3,510 more rows]

## Sheet: Fibrosis_NAFLD_DEGs
	logFC	AveExpr	t	P.Value	adj.P.Val	B
WNT5A	1.70824	11.6513	10.9185	7.89011e-15	1.11989e-10	23.4399
FOSB	-4.42621	10.3444	-10.8232	1.07584e-14	1.11989e-10	23.1426
CYP7A1	3.26016	12.7245	10.5018	3.08628e-14	1.4639e-10	22.1313
MIR21	-2.10417	11.5986	-10.4841	3.27264e-14	1.4639e-10	22.075
PELI1	-1.22258	13.4111	-10.4624	3.51578e-14	1.4639e-10	22.0062
FAM107A	-2.1074	11.5335	-10.3449	5.18827e-14	1.80024e-10	21.6323
IFIT2	1.45075	12.9652	10.2678	6.70242e-14	1.99339e-10	21.3861
PPRC1	-1.52252	12.5282	-10.2136	8.02862e-14	2.05216e-10	21.2125
AGPAT9	-1.62948	12.0717	-10.1837	8.87143e-14	2.05216e-10	21.1165
TADA1L	0.972343	13.2137	10.1382	1.03307e-13	2.15075e-10	20.97
IRAK3	-1.24278	11.0131	-9.99425	1.67365e-13	3.1676e-10	20.5057
CEBPA	1.70554	14.0625	9.87275	2.52003e-13	4.37204e-10	20.1115
RALGDS	-1.82801	13.1877	-9.83724	2.84114e-13	4.54998e-10	19.996
AXUD1	-1.70935	12.933	-9.81194	3.09487e-13	4.60229e-10	19.9136
C17orf96	-1.66392	10.7963	-9.75412	3.76419e-13	5.12184e-10	19.7249
CCDC121	1.33647	11.0341	9.73245	4.0512e-13	5.12184e-10	19.6541
SOCS3	-3.11513	10.5148	-9.72306	4.1823e-13	5.12184e-10	19.6234
IL1RL1	-3.57507	10.2151	-9.68921	4.69162e-13	5.42638e-10	19.5127
FOSL1	-2.55732	9.74802	-9.65047	5.35195e-13	5.86433e-10	19.3857
EPHA2	-1.82861	10.7253	-9.60212	6.30933e-13	6.56769e-10	19.227
GPRC5A	-2.05966	9.78467	-9.38133	1.34221e-12	1.31175e-09	18.4988
BCAR3	1.02645	12.1625	9.37194	1.38616e-12	1.31175e-09	18.4677
LOC730417	2.7053	12.0743	9.29138	1.8283e-12	1.65493e-09	18.2004
ADAMTS1	-2.28273	11.2856	-9.24203	2.16695e-12	1.87974e-09	18.0364
C10orf140	2.54044	11.0792	9.14312	3.04862e-12	2.51425e-09	17.7067
RTP3	2.14976	13.7673	9.12877	3.20363e-12	2.51425e-09	17.6587
AKTIP	0.618795	13.3641	9.12366	3.26071e-12	2.51425e-09	17.6417
C21orf63	-1.36422	10.9125	-9.10949	3.42457e-12	2.54629e-09	17.5943
CCDC90B	0.573032	14.2091	9.02313	4.61894e-12	3.18822e-09	17.3052
ASPM	1.5406	10.3506	9.02241	4.63038e-12	3.18822e-09	17.3029
TYMS	1.55922	10.4492	9.00433	4.93022e-12	3.18822e-09	17.2422
APOLD1	-2.47927	10.2517	-8.9983	5.03455e-12	3.18822e-09	17.222
PALMD	1.15812	13.6614	8.99721	5.05361e-12	3.18822e-09	17.2183
ZC3H12A	-2.2744	10.0617	-8.97915	5.38064e-12	3.29469e-09	17.1577
MAL2	1.17159	12.9799	8.96608	5.63048e-12	3.34917e-09	17.1139
ADM	-0.877187	13.1978	-8.93311	6.31418e-12	3.59485e-09	17.0031
ARAP2	-1.05188	12.2499	-8.92973	6.38886e-12	3.59485e-09	16.9917
RFXDC2	1.02201	10.1833	8.89092	7.31281e-12	4.00645e-09	16.8611
RNF43	1.70959	11.5905	8.88336	7.50778e-12	4.00781e-09	16.8357
GADD45B	-1.40446	13.3051	-8.86709	7.94552e-12	4.09868e-09	16.7809
ADRB2	-0.950086	13.6944	-8.86257	8.07175e-12	4.09868e-09	16.7657
FOSL2	-1.91486	11.1183	-8.83541	8.8732e-12	4.33579e-09	16.6742
CEBPD	-1.25813	12.9698	-8.83277	8.95522e-12	4.33579e-09	16.6653
TNFSF14	-1.22975	12.9006	-8.79812	1.0106e-11	4.77154e-09	16.5484
BHLHB9	1.16085	11.4429	8.7923	1.03136e-11	4.77154e-09	16.5287
JUNB	-2.67154	11.0148	-8.75612	1.17029e-11	5.29659e-09	16.4065
MTMR4	1.22252	13.0366	8.70539	1.39745e-11	6.1367e-09	16.2349
DBP	2.35707	10.5361	8.69468	1.45086e-11	6.1367e-09	16.1986
C13orf15	-1.72394	12.2796	-8.69461	1.4512e-11	6.1367e-09	16.1984
ING1	0.796739	12.8894	8.69019	1.47382e-11	6.1367e-09	16.1834
SOCS1	-2.0456	10.3875	-8.67116	1.57538e-11	6.43096e-09	16.119
ZNF187	1.29692	10.615	8.64585	1.72145e-11	6.81387e-09	16.0332
RP5-1022P6.2	-0.799823	12.9119	-8.64367	1.73464e-11	6.81387e-09	16.0258
ITPRIP	-1.01134	12.0624	-8.58746	2.1127e-11	8.14525e-09	15.835
C6orf130	0.7638	13.5525	8.57788	2.18495e-11	8.18333e-09	15.8025
PPP1R15A	-1.67252	11.7257	-8.57577	2.20119e-11	8.18333e-09	15.7953
RMND1	1.21462	12.0176	8.54386	2.46236e-11	8.99365e-09	15.6869
TNFSF10	1.04239	13.8869	8.50967	2.77683e-11	9.96739e-09	15.5705
NAT8B	1.903	11.7976	8.49818	2.89129e-11	1.02023e-08	15.5314
PIM1	-1.95696	12.569	-8.48498	3.02879e-11	1.05094e-08	15.4865
TTC31	0.887032	12.8307	8.47406	3.1474e-11	1.07419e-08	15.4493
UPP1	-1.26808	12.843	-8.39595	4.14456e-11	1.3917e-08	15.1829
APOL3	1.65513	11.7803	8.38368	4.32789e-11	1.41287e-08	15.141
MAP3K8	-1.45102	12.0452	-8.38267	4.34334e-11	1.41287e-08	15.1376
SERTAD1	-1.34036	12.9806	-8.37087	4.52792e-11	1.44344e-08	15.0973
CYP27B1	-1.28716	9.29294	-8.36371	4.64379e-11	1.44344e-08	15.0728
C14orf167	0.97472	13.5056	8.36362	4.6453e-11	1.44344e-08	15.0725
ZNF177	0.919111	9.77207	8.35445	4.79811e-11	1.469e-08	15.0412
NR2F2	0.589855	13.4808	8.34668	4.93155e-11	1.48797e-08	15.0146
GINS2	1.96473	11.3602	8.33638	5.11415e-11	1.50151e-08	14.9794
LRRN3	1.36464	11.0897	8.33602	5.12065e-11	1.50151e-08	14.9782
SLC11A1	-1.93809	9.99926	-8.32254	5.37041e-11	1.55287e-08	14.9321
C8orf47	1.70931	12.0084	8.30683	5.67684e-11	1.60108e-08	14.8783
PHLDA1	-1.83722	12.5787	-8.30613	5.69094e-11	1.60108e-08	14.8759
ASIP	-1.09381	10.3045	-8.27711	6.30561e-11	1.75035e-08	14.7766
SIPA1L2	-1.36894	13.0258	-8.27235	6.41269e-11	1.75666e-08	14.7603
IER5L	-1.78867	10.941	-8.24452	7.07611e-11	1.91322e-08	14.665
MYC	-1.99685	12.117	-8.20643	8.09758e-11	2.16133e-08	14.5344
HDC	-1.54332	11.7433	-8.20211	8.22259e-11	2.16691e-08	14.5196
FAM164C	-0.948278	12.6669	-8.1634	9.43147e-11	2.45442e-08	14.3867
GMNN	0.779403	12.9851	8.14821	9.95319e-11	2.55822e-08	14.3346
TRIM15	-1.81795	10.8603	-8.09641	1.19613e-10	3.03685e-08	14.1566
PPP2R2A	-0.518725	13.3832	-8.0843	1.24865e-10	3.13201e-08	14.115
KCNK1	-1.67948	12.3363	-8.07526	1.2894e-10	3.19571e-08	14.0838
CALCA	-2.0839	9.33184	-8.06665	1.32942e-10	3.25615e-08	14.0542
LRIG3	1.63972	11.5319	8.05076	1.40665e-10	3.40524e-08	13.9995
TGFBR3	-0.849872	12.8128	-8.04704	1.42532e-10	3.41078e-08	13.9868
PNRC1	-2.08863	11.0378	-8.00078	1.68008e-10	3.95618e-08	13.8275
P8	0.959719	13.1112	7.99892	1.69124e-10	3.95618e-08	13.821
BMP5	1.35226	10.7929	7.99017	1.7447e-10	4.03588e-08	13.7909
ARID5B	-1.03626	12.7564	-7.96034	1.94009e-10	4.43855e-08	13.6881
ELL	-1.03227	10.9131	-7.95303	1.9912e-10	4.45751e-08	13.6629
CRTC3	-0.54101	13.1897	-7.94037	2.08303e-10	4.61347e-08	13.6192
BCL3	-1.41301	12.3335	-7.93275	2.14029e-10	4.65396e-08	13.5929
TM4SF1	-0.761228	14.1023	-7.932	2.14602e-10	4.65396e-08	13.5903
DDO	1.22241	10.3831	7.89322	2.46391e-10	5.28826e-08	13.4565
KRT222	2.04703	10.8549	7.88133	2.5706e-10	5.46095e-08	13.4154
SENP8	0.730647	11.0565	7.87718	2.60889e-10	5.46476e-08	13.4011
TMEM169	1.41011	11.0772	7.87546	2.62489e-10	5.46476e-08	13.3951
SOCS2	-1.76404	12.5306	-7.86926	2.68358e-10	5.53163e-08	13.3737
HDHD3	0.6992	14.8486	7.86148	2.75905e-10	5.63143e-08	13.3468
DKFZp686O24166	-1.36321	10.3226	-7.85709	2.80256e-10	5.6647e-08	13.3317
NLF2	-1.89993	9.81933	-7.84064	2.97194e-10	5.94931e-08	13.2748
CDH19	-1.42828	11.6306	-7.82798	3.10914e-10	6.09166e-08	13.2311
SKP2	0.542305	13.3875	7.82381	3.15571e-10	6.09166e-08	13.2167
C19orf23	-2.36307	9.26918	-7.82343	3.16009e-10	6.09166e-08	13.2153
RASL10A	-1.65948	10.5943	-7.80778	3.34154e-10	6.38234e-08	13.1612
ARL14	-2.30129	9.68073	-7.79222	3.53228e-10	6.68532e-08	13.1074
TMEM42	0.962198	13.1185	7.72833	4.4376e-10	8.32309e-08	12.8863
NUPR1	0.749292	13.6999	7.72055	4.5627e-10	8.48132e-08	12.8594
NFKBIZ	-0.856382	13.7829	-7.7148	4.65755e-10	8.58103e-08	12.8394
ANKS4B	1.27845	11.7996	7.71071	4.726e-10	8.63075e-08	12.8253
RAB26	1.24763	13.1702	7.67272	5.41355e-10	9.80041e-08	12.6937
CKAP2	1.55817	10.6835	7.65228	5.82407e-10	1.04527e-07	12.6228
TRIB1	-0.61711	14.6525	-7.63785	6.13277e-10	1.08727e-07	12.5728
MOGAT2	1.52434	10.2908	7.63649	6.16253e-10	1.08727e-07	12.5681
BBS4	0.721187	13.0831	7.61726	6.60152e-10	1.15493e-07	12.5014
SLC2A3	-1.54749	12.2833	-7.60386	6.92593e-10	1.20159e-07	12.4549
SERTAD2	0.742717	12.6759	7.57749	7.61168e-10	1.29361e-07	12.3634
RASL11A	-1.15931	12.5421	-7.57745	7.61279e-10	1.29361e-07	12.3632
LOC55908	1.39115	13.2223	7.57635	7.64273e-10	1.29361e-07	12.3594
DLEU1	0.928394	12.8137	7.56037	8.09307e-10	1.35879e-07	12.3039
FUNDC1	0.817602	12.7393	7.54485	8.55566e-10	1.42496e-07	12.25
CREB5	-1.77971	10.7033	-7.5319	8.96201e-10	1.48079e-07	12.2051
HBEGF	-1.79215	10.1779	-7.528	9.08791e-10	1.48977e-07	12.1916
GPAM	0.982575	14.0227	7.50343	9.92467e-10	1.61423e-07	12.1062
NR4A1	-2.33836	10.0905	-7.48367	1.0653e-09	1.70605e-07	12.0375
NFKB2	-1.12909	11.4628	-7.48343	1.06623e-09	1.70605e-07	12.0367
FILIP1L	-1.59088	12.2471	-7.48144	1.07384e-09	1.70605e-07	12.0298
IL4R	-1.39051	12.3293	-7.47941	1.0817e-09	1.70605e-07	12.0227
CLCF1	-1.5781	9.71743	-7.45802	1.16791e-09	1.82818e-07	11.9484
GIMAP2	1.29777	11.5828	7.45187	1.19398e-09	1.85503e-07	11.927
MIR564	1.27165	9.78544	7.44174	1.23817e-09	1.90944e-07	11.8918
S100P	-2.04279	11.3869	-7.43906	1.25011e-09	1.91368e-07	11.8825
RTP4	1.58079	11.3878	7.42822	1.29965e-09	1.95581e-07	11.8448
TRMT11	-0.788578	13.2997	-7.42657	1.30741e-09	1.95581e-07	11.839
CCNG2	1.09751	10.7438	7.42516	1.31401e-09	1.95581e-07	11.8341
NFIL3	-0.978833	13.9129	-7.42491	1.31521e-09	1.95581e-07	11.8333
SLC29A1	0.810348	13.3049	7.41804	1.348e-09	1.99036e-07	11.8094
C10orf10	-1.75526	11.9409	-7.4111	1.382e-09	2.0242e-07	11.7852
STK19	-0.552656	12.664	-7.408	1.39744e-09	2.0242e-07	11.7745
PPP1R3B	0.79027	13.8234	7.40748	1.40009e-09	2.0242e-07	11.7726
ZWINT	1.29075	10.5859	7.3969	1.45424e-09	2.08798e-07	11.7358
CHRNA10	-0.914627	9.95934	-7.39132	1.48366e-09	2.11564e-07	11.7164
FZD1	1.01615	10.5123	7.35467	1.69225e-09	2.38414e-07	11.5889
MBD5	1.05572	10.1173	7.35424	1.69486e-09	2.38414e-07	11.5874
DOLPP1	0.704824	13.2197	7.35026	1.71925e-09	2.40222e-07	11.5736
SGK	-0.73773	14.5637	-7.34414	1.75748e-09	2.42054e-07	11.5522
CENPQ	1.36502	10.8339	7.34301	1.76462e-09	2.42054e-07	11.5483
TUBB6	-1.51506	10.908	-7.3426	1.76724e-09	2.42054e-07	11.5469
DBNDD1	1.34784	10.568	7.33286	1.83013e-09	2.4903e-07	11.513
MOBKL2C	-0.666127	11.7234	-7.32181	1.9042e-09	2.57426e-07	11.4745
TGFB3	-2.00329	12.0079	-7.31799	1.93052e-09	2.593e-07	11.4612
ATF3	-1.55281	12.073	-7.30815	1.99998e-09	2.66907e-07	11.4269
PRKAB2	0.819453	13.5877	7.28876	2.14424e-09	2.84337e-07	11.3594
RHOBTB1	0.712154	12.5023	7.28642	2.16233e-09	2.84921e-07	11.3513
C9orf72	-0.682955	12.9671	-7.28235	2.19417e-09	2.87299e-07	11.3371
MUTED	0.813373	12.795	7.26535	2.33235e-09	3.01959e-07	11.2779
ZNF385B	1.35129	13.1148	7.26502	2.33515e-09	3.01959e-07	11.2768
C1orf203	1.23767	11.8565	7.24868	2.47631e-09	3.1704e-07	11.2199
RGS2	-1.50826	12.1288	-7.24802	2.48223e-09	3.1704e-07	11.2175
PROK2	-2.04895	10.2937	-7.24528	2.50674e-09	3.18219e-07	11.208
ZNF226	0.734521	12.6881	7.23686	2.58382e-09	3.26016e-07	11.1787
FNBP1L	0.781766	12.4967	7.23154	2.63363e-09	3.29355e-07	11.1601
SPSB1	-1.95749	11.4574	-7.23067	2.64193e-09	3.29355e-07	11.1571
NHEJ1	0.785342	12.3912	7.22051	2.74016e-09	3.39567e-07	11.1217
THBS1	-1.57916	12.5291	-7.21867	2.7583e-09	3.39794e-07	11.1153
GADD45G	-2.66255	11.2236	-7.20831	2.86298e-09	3.50614e-07	11.0792
C14orf143	1.13191	11.2463	7.20395	2.90823e-09	3.54073e-07	11.064
KBTBD3	1.19969	12.0992	7.20072	2.94218e-09	3.56124e-07	11.0528
BCL6	-1.00778	13.5216	-7.18487	3.11472e-09	3.74829e-07	10.9975
FOS	-2.67602	12.47	-7.18191	3.14804e-09	3.76662e-07	10.9872
PADI4	-1.57037	9.83343	-7.17771	3.19595e-09	3.80208e-07	10.9726
ODZ3	-1.76718	10.4542	-7.15718	3.44078e-09	4.07009e-07	10.901
CSRNP2	-0.672974	12.4187	-7.14755	3.56202e-09	4.1897e-07	10.8674
KIAA0040	-1.9256	10.4127	-7.13105	3.77985e-09	4.42094e-07	10.8099
RABGAP1L	1.00624	11.9512	7.12378	3.87998e-09	4.5127e-07	10.7845
TCFL5	0.757337	12.6973	7.10838	4.10093e-09	4.74318e-07	10.7309
THRSP	0.627662	14.5514	7.10596	4.13681e-09	4.75824e-07	10.7224
C18orf56	1.60459	12.2978	7.10082	4.21402e-09	4.7968e-07	10.7045
UBTD2	0.73626	12.4175	7.09934	4.23654e-09	4.7968e-07	10.6993
RAB43	-1.16453	11.538	-7.09915	4.23945e-09	4.7968e-07	10.6987
ATR	-0.878316	12.1766	-7.07453	4.6321e-09	5.21275e-07	10.6128
HEXIM2	0.979972	12.1925	7.06464	4.79976e-09	5.37238e-07	10.5783
PTPN1	-0.761695	13.3874	-7.06095	4.86396e-09	5.41512e-07	10.5654
FLJ40504	-0.669719	12.9673	-7.05569	4.9569e-09	5.48924e-07	10.5471
SLC23A1	0.653733	13.0237	7.04606	5.1316e-09	5.65263e-07	10.5135
LOC730101	1.65985	10.9129	7.04395	5.17082e-09	5.66586e-07	10.5061
KDELC1	0.687666	12.1469	7.0391	5.26184e-09	5.73541e-07	10.4892
CRY1	-0.572309	13.5311	-7.02971	5.44265e-09	5.89436e-07	10.4565
ZNF627	0.824008	12.5744	7.02207	5.5944e-09	6.0036e-07	10.4298
MAPKAPK2	-0.689023	11.9439	-7.00734	5.899e-09	6.29802e-07	10.3784
PTGER2	-1.17269	11.3352	-7.00042	6.04774e-09	6.41087e-07	10.3543
MMP19	-1.67552	9.66306	-6.99957	6.06629e-09	6.41087e-07	10.3513
DMRTA1	0.991753	12.3104	6.98752	6.33508e-09	6.66111e-07	10.3093
FLJ45139	-1.79326	9.4734	-6.9813	6.47858e-09	6.77776e-07	10.2876
MAFF	-1.6835	9.38455	-6.97721	6.57466e-09	6.84389e-07	10.2733
HSF2	0.824528	11.1906	6.97127	6.71657e-09	6.95683e-07	10.2526
FMO1	2.1786	10.7988	6.96616	6.8414e-09	7.05104e-07	10.2348
AFP	1.42124	13.0768	6.95811	7.0426e-09	7.22265e-07	10.2067
SPATS2	0.692794	11.0988	6.95074	7.23194e-09	7.38048e-07	10.181
SRF	-0.863926	13.0828	-6.94529	7.37512e-09	7.48988e-07	10.162
NFE2	-1.74712	11.3835	-6.94271	7.44395e-09	7.52309e-07	10.153
NDC80	1.11842	10.5714	6.93174	7.74384e-09	7.78835e-07	10.1147
PLAUR	-1.50998	10.686	-6.92154	8.03324e-09	8.04058e-07	10.0791
FAM46A	-0.520611	14.2361	-6.91405	8.25289e-09	8.1828e-07	10.053
SNX7	0.889061	12.185	6.91242	8.30138e-09	8.19082e-07	10.0473
NINL	1.45312	10.9037	6.89837	8.73213e-09	8.5752e-07	9.99826
HIVEP1	-1.34902	11.9858	-6.88846	9.04924e-09	8.84489e-07	9.96369
MYBPH	-1.76104	9.37363	-6.88123	9.28785e-09	9.03569e-07	9.93846
C20orf72	0.742415	13.0372	6.875	9.49879e-09	9.19792e-07	9.9167
LOC728037	1.01106	13.5169	6.87221	9.59469e-09	9.24778e-07	9.90696
SPRY4	-1.32643	11.712	-6.86993	9.67358e-09	9.28084e-07	9.89902
ISM1	1.19532	9.74291	6.86575	9.82038e-09	9.36043e-07	9.88443
TMEM19	0.659421	13.0526	6.86501	9.84646e-09	9.36043e-07	9.88185
C7orf63	-0.852497	11.3616	-6.8611	9.98626e-09	9.45018e-07	9.86819
INPP1	-0.565075	13.3495	-6.85331	1.02701e-08	9.59535e-07	9.84103
HMOX1	-0.784105	13.3957	-6.8531	1.02779e-08	9.59535e-07	9.84029
IL2RB	0.951252	11.019	6.84524	1.05731e-08	9.76344e-07	9.81285
DUSP5	-0.652826	12.5494	-6.84459	1.05978e-08	9.76344e-07	9.81059
ELFN1	1.30119	9.93927	6.84456	1.05987e-08	9.76344e-07	9.81051
FANCL	1.33524	11.9257	6.84048	1.07558e-08	9.86454e-07	9.79624
SDC4	-1.42348	13.0055	-6.83658	1.09077e-08	9.95994e-07	9.78265
TNFRSF1A	-1.03328	11.8039	-6.8285	1.12297e-08	1.02092e-06	9.75446
SPTLC3	1.31091	10.2511	6.81841	1.16452e-08	1.05409e-06	9.71924
IFIT1	0.851701	14.3374	6.81016	1.19964e-08	1.08118e-06	9.69045
ZNF584	-0.812353	10.8608	-6.80294	1.23122e-08	1.09638e-06	9.66527
PCNA	1.03795	10.3398	6.80287	1.23151e-08	1.09638e-06	9.66504
PFKFB3	-1.14498	13.0076	-6.8027	1.23231e-08	1.09638e-06	9.66441
SLITRK3	-2.66042	11.2803	-6.79346	1.27397e-08	1.12542e-06	9.63219
THBD	-1.90063	11.1262	-6.79307	1.27575e-08	1.12542e-06	9.63083
TSC22D2	-0.758565	13.4905	-6.79174	1.28189e-08	1.12606e-06	9.62618
IDH3A	-0.61129	13.5386	-6.78481	1.31425e-08	1.14807e-06	9.60202
HMMR	1.17047	10.9644	6.78403	1.31797e-08	1.14807e-06	9.59928
OSGIN1	1.53195	11.7249	6.77672	1.35311e-08	1.17376e-06	9.57378
KIAA0133	-1.38477	10.6109	-6.77273	1.37271e-08	1.18583e-06	9.55984
RBBP9	0.621164	13.3884	6.75307	1.47337e-08	1.26753e-06	9.49127
NXT1	-0.793266	13.4685	-6.73624	1.56541e-08	1.34117e-06	9.43254
C3orf58	-0.57176	13.232	-6.73417	1.57711e-08	1.34565e-06	9.42533
CX3CR1	1.13801	11.4695	6.73052	1.59797e-08	1.35789e-06	9.4126
DUS3L	-1.04953	10.5061	-6.72752	1.61534e-08	1.36369e-06	9.40212
EIF2C2	-1.03697	11.3053	-6.72708	1.61791e-08	1.36369e-06	9.40058
AK3L1	0.565977	13.3848	6.71011	1.71982e-08	1.44375e-06	9.34139
MARVELD3	1.09317	11.6339	6.70809	1.7324e-08	1.44847e-06	9.33432
SNORA41	-1.42382	11.5781	-6.7052	1.75047e-08	1.45772e-06	9.32427
C9orf91	1.01661	12.1242	6.70259	1.76704e-08	1.46566e-06	9.31514
CNTNAP2	1.35345	12.9561	6.6998	1.78489e-08	1.47459e-06	9.3054
TTC23	0.530018	12.696	6.69485	1.81695e-08	1.49514e-06	9.28815
CCBL1	1.15558	10.4592	6.69352	1.82564e-08	1.49638e-06	9.28353
LRP11	0.812843	12.1561	6.6892	1.85427e-08	1.51201e-06	9.26845
FAM89A	-1.03392	12.8528	-6.68846	1.85924e-08	1.51201e-06	9.26586
LOC144438	-0.504474	12.6695	-6.6757	1.94666e-08	1.57694e-06	9.22134
SNORD99	-1.18732	10.1296	-6.67125	1.97803e-08	1.59522e-06	9.20585
PTGS2	-1.99095	12.2049	-6.67034	1.98454e-08	1.59522e-06	9.20266
SMAD7	1.03772	11.8594	6.66708	2.00796e-08	1.60783e-06	9.1913
SMO	1.27996	10.8112	6.65937	2.06445e-08	1.64651e-06	9.16441
ABCG8	1.08251	13.0718	6.65003	2.1351e-08	1.69014e-06	9.13181
MAK16	-0.589244	13.0856	-6.63474	2.25589e-08	1.77899e-06	9.07848
PRO0628	-1.26607	10.1258	-6.62808	2.31058e-08	1.81524e-06	9.05528
HELB	-1.08275	10.0013	-6.62628	2.32561e-08	1.82018e-06	9.049
PCDH18	1.38721	12.2867	6.62473	2.33861e-08	1.8235e-06	9.0436
ORAI3	1.61529	11.4031	6.62326	2.351e-08	1.82632e-06	9.03847
CASC5	1.1142	11.6249	6.62099	2.37036e-08	1.82996e-06	9.03053
ZRANB3	0.889905	11.0621	6.62065	2.37326e-08	1.82996e-06	9.02935
NUFIP2	-0.523529	13.3352	-6.61083	2.45859e-08	1.88857e-06	8.99512
CYR61	-1.68337	12.4781	-6.60984	2.46742e-08	1.88857e-06	8.99165
LRRC20	0.960138	12.4502	6.58871	2.66235e-08	2.0229e-06	8.91798
ZNF446	-0.975274	10.0877	-6.57959	2.75115e-08	2.08277e-06	8.88619
PEG10	2.26818	11.4854	6.57511	2.79586e-08	2.10423e-06	8.87058
CCL2	-1.58046	12.8043	-6.57473	2.79971e-08	2.10423e-06	8.86925
ZNF680	0.530493	13.2569	6.5699	2.84881e-08	2.13343e-06	8.8524
FRAT1	1.56552	12.0637	6.55642	2.99036e-08	2.23141e-06	8.80542
WDR4	-0.841481	12.5785	-6.55512	3.00443e-08	2.2339e-06	8.80088
NCOA7	-0.983514	12.8741	-6.548	3.08239e-08	2.28371e-06	8.77606
CCNT1	-0.873514	12.1775	-6.54562	3.1089e-08	2.2945e-06	8.76776
ETS2	-1.1739	13.3157	-6.54472	3.11899e-08	2.2945e-06	8.76462
MXD4	0.728417	13.4273	6.53496	3.23041e-08	2.36286e-06	8.73062
TCF1	0.551671	10.6182	6.5346	3.23462e-08	2.36286e-06	8.72936
HDAC9	1.00248	10.3208	6.52559	3.34113e-08	2.42929e-06	8.69798
MYO5C	0.716996	12.4226	6.52481	3.35059e-08	2.42929e-06	8.69524
C5AR1	-1.42837	11.079	-6.52398	3.36057e-08	2.42929e-06	8.69236
WNT3	-0.985453	11.087	-6.51862	3.42596e-08	2.46072e-06	8.67369
IRAK1BP1	0.837611	10.5161	6.51668	3.44997e-08	2.46821e-06	8.66692
RAB4A	0.600163	13.23	6.50727	3.56883e-08	2.5445e-06	8.63411
SLC25A34	1.76917	11.9801	6.5057	3.58896e-08	2.54554e-06	8.62867
ATP6V0E2	0.695737	13.6752	6.50525	3.59474e-08	2.54554e-06	8.62711
ZFP90	0.887566	11.8676	6.49689	3.70454e-08	2.60885e-06	8.59796
CDC2	1.04785	10.2186	6.4913	3.77981e-08	2.64956e-06	8.57848
IL6	-2.74104	9.61711	-6.48098	3.92273e-08	2.73397e-06	8.54253
C7orf11	0.976882	13.4478	6.48071	3.9265e-08	2.73397e-06	8.5416
RRS1	-1.54972	11.6375	-6.4764	3.98783e-08	2.76742e-06	8.52659
RRP12	-1.3653	10.6839	-6.47349	4.02981e-08	2.78727e-06	8.51644
GFPT2	-1.66489	10.1541	-6.45698	4.27628e-08	2.94794e-06	8.45895
PDIK1L	0.737498	12.1574	6.44602	4.44826e-08	3.05111e-06	8.42076
C11orf52	1.53118	9.87771	6.44558	4.45524e-08	3.05111e-06	8.41924
ZNF780B	0.78781	9.98163	6.43415	4.64213e-08	3.16868e-06	8.37944
XYLT2	0.996596	12.2656	6.42986	4.7143e-08	3.20742e-06	8.3645
TBX10	1.29624	10.4165	6.42763	4.75225e-08	3.22271e-06	8.35673
C4orf33	0.833069	12.2325	6.4125	5.01789e-08	3.3918e-06	8.30406
PPP1R10	-0.736013	12.2621	-6.40382	5.17701e-08	3.48803e-06	8.27382
RGS1	-1.21719	11.2871	-6.40102	5.22933e-08	3.51192e-06	8.26409
RND1	-2.1163	10.704	-6.39408	5.36135e-08	3.589e-06	8.23994
CENPK	0.925777	9.75053	6.39196	5.40241e-08	3.59458e-06	8.23255
CRYAA	1.88877	11.7345	6.39186	5.40422e-08	3.59458e-06	8.23223
SLC7A6OS	1.23085	10.8552	6.38419	5.55539e-08	3.68337e-06	8.20551
TSPAN12	0.566805	13.5935	6.37851	5.66988e-08	3.74734e-06	8.18576
GPD1	1.08066	11.8527	6.375	5.74181e-08	3.78287e-06	8.17355
MYADM	-0.783028	13.639	-6.37327	5.77777e-08	3.79456e-06	8.1675
FLJ42280	1.21811	11.118	6.36958	5.85478e-08	3.83304e-06	8.15468
ROM1	-1.32798	10.4757	-6.36581	5.93459e-08	3.87311e-06	8.14157
DKFZP564J102	1.25683	11.9868	6.35723	6.12051e-08	3.98196e-06	8.1117
ATF7IP	1.16428	9.60647	6.35228	6.23038e-08	4.04082e-06	8.09447
DIP2C	1.11222	11.0031	6.3441	6.41619e-08	4.13556e-06	8.06602
SGMS2	-1.03041	12.3527	-6.34085	6.49133e-08	4.17108e-06	8.05475
OR7E37P	-1.11067	11.4089	-6.3362	6.60075e-08	4.22834e-06	8.03856
FCAR	-2.12942	10.0648	-6.33323	6.67167e-08	4.26066e-06	8.02821
S100A12	-2.16733	10.9813	-6.33017	6.7453e-08	4.29451e-06	8.01759
ST5	0.595324	12.2772	6.31887	7.0246e-08	4.45869e-06	7.9783
ARL4D	-0.874303	12.6093	-6.31649	7.0849e-08	4.4833e-06	7.97003
KHDRBS3	-0.521988	13.3146	-6.31258	7.18524e-08	4.53302e-06	7.95641
TBC1D13	0.895927	12.5308	6.30995	7.25329e-08	4.56213e-06	7.94728
C7orf25	0.746526	12.196	6.30662	7.34059e-08	4.60312e-06	7.9357
C9orf23	0.741884	13.0274	6.29658	7.61023e-08	4.75788e-06	7.90078
ARID4A	0.589806	12.5766	6.28797	7.84906e-08	4.8779e-06	7.87086
NAGS	1.23511	11.5283	6.28702	7.87594e-08	4.88004e-06	7.86755
LOC201229	1.22958	11.5025	6.28538	7.9223e-08	4.8942e-06	7.86187
PDP2	0.985236	11.2715	6.28376	7.96848e-08	4.90816e-06	7.85624
ZNF33B	1.26621	10.5115	6.28137	8.03727e-08	4.93592e-06	7.84792
SNORD19	-0.88096	9.25931	-6.27459	8.23513e-08	5.04256e-06	7.82438
HIST1H2AC	1.22946	13.171	6.27017	8.3669e-08	5.10823e-06	7.80901
GIMAP1	0.964123	11.2744	6.26646	8.47912e-08	5.1616e-06	7.79611
ENHO	1.07855	13.6196	6.26254	8.59933e-08	5.21952e-06	7.78248
FBXO27	0.903755	10.2476	6.261	8.6469e-08	5.23314e-06	7.77714
SMAD6	0.977644	12.0389	6.25014	8.99069e-08	5.41547e-06	7.7394
MAP3K14	-1.29625	10.216	-6.24984	9.00021e-08	5.41547e-06	7.73838
LOC152195	0.562111	12.678	6.24859	9.04074e-08	5.42418e-06	7.73403
P2RY2	1.3699	10.6504	6.24224	9.24922e-08	5.53332e-06	7.71196
APOL1	-0.894637	9.99088	-6.23063	9.6426e-08	5.75213e-06	7.67164
SIRPA	-0.80081	13.1006	-6.22849	9.7167e-08	5.76817e-06	7.66423
ANXA1	-0.577444	13.7884	-6.22795	9.7355e-08	5.76817e-06	7.66236
MT1A	-2.32354	11.6097	-6.22681	9.77564e-08	5.76817e-06	7.65838
UCK1	0.852362	11.6366	6.22639	9.79039e-08	5.76817e-06	7.65692
ZNF286C	-0.65288	12.1928	-6.22118	9.97504e-08	5.82683e-06	7.63883
ZNF219	1.21102	10.3857	6.22078	9.98929e-08	5.82683e-06	7.63745
C19orf44	1.20982	10.2406	6.22071	9.99174e-08	5.82683e-06	7.63721
TRIM22	0.958431	12.4905	6.21904	1.00519e-07	5.84043e-06	7.6314
Septin 6	1.0823	10.9421	6.2185	1.00712e-07	5.84043e-06	7.62955
SLC25A28	-0.581652	13.5146	-6.21442	1.02197e-07	5.89371e-06	7.61538
PRUNE	0.757303	12.9827	6.21142	1.03303e-07	5.93809e-06	7.60496
HOXB2	0.861445	10.2088	6.21079	1.03537e-07	5.93809e-06	7.60277
LOC154761	-1.70998	11.3835	-6.20509	1.05674e-07	6.04405e-06	7.58299
MPND	0.712507	12.561	6.20405	1.0607e-07	6.05006e-06	7.57938
RHOB	-0.65631	14.0067	-6.20259	1.06628e-07	6.06529e-06	7.57429
BACH2	-1.72589	10.5224	-6.19497	1.09581e-07	6.21405e-06	7.54786
ZNF542	-0.872132	11.0141	-6.19431	1.09841e-07	6.21405e-06	7.54557
ETV3	-0.867099	10.3579	-6.1913	1.11035e-07	6.24766e-06	7.5351
C2CD4B	-1.47292	10.0392	-6.19038	1.11399e-07	6.25124e-06	7.53194
ART4	0.966418	12.8193	6.18928	1.11839e-07	6.25906e-06	7.52812
CCDC34	0.940819	11.8329	6.18809	1.1232e-07	6.26916e-06	7.52396
FOXC1	-1.56358	9.69495	-6.18648	1.1297e-07	6.27724e-06	7.51838
KLHDC10	0.61416	13.1839	6.18582	1.13238e-07	6.27724e-06	7.51609
GRAP	1.17186	11.9873	6.18549	1.1337e-07	6.27724e-06	7.51496
PUS1	-0.534476	13.5473	-6.18382	1.14051e-07	6.29823e-06	7.50916
METTL1	-0.727687	12.6885	-6.18252	1.14583e-07	6.31085e-06	7.50466
BTN3A1	0.896226	11.537	6.17631	1.17163e-07	6.43593e-06	7.48311
FLJ41603	1.39402	11.2317	6.1702	1.19757e-07	6.54387e-06	7.46192
RBM38	-0.983042	10.712	-6.16874	1.20389e-07	6.5612e-06	7.45682
ARPP-21	1.0646	9.65494	6.16405	1.22427e-07	6.63841e-06	7.44057
C17orf80	0.799807	11.883	6.16402	1.22443e-07	6.63841e-06	7.44045
PTGS1	1.06928	10.3604	6.16011	1.2417e-07	6.71454e-06	7.4269
FAM123B	0.949692	9.7626	6.15835	1.24956e-07	6.73953e-06	7.42079
AMOT	1.30017	10.4484	6.14855	1.29422e-07	6.92055e-06	7.38681
LOC100144604	-0.577315	8.78007	-6.14808	1.29642e-07	6.92055e-06	7.38517
IL8	-2.59998	11.0267	-6.14616	1.30534e-07	6.95036e-06	7.37853
FOXO1	-1.12534	12.8104	-6.14061	1.33159e-07	7.07203e-06	7.35926
MFSD3	0.654212	13.8971	6.13589	1.35427e-07	7.15596e-06	7.34292
PXMP3	0.627825	13.5241	6.13009	1.38274e-07	7.2879e-06	7.32279
LIF	-1.31746	9.53675	-6.12905	1.3879e-07	7.29662e-06	7.31919
NOL3	1.03178	11.0968	6.12022	1.43248e-07	7.51204e-06	7.28859
CMAS	0.560101	14.1591	6.11696	1.44929e-07	7.58112e-06	7.2773
UGT2B11	0.884148	13.1569	6.11018	1.48491e-07	7.73329e-06	7.25381
NHLRC1	1.06979	10.6332	6.10987	1.48656e-07	7.73329e-06	7.25274
CPEB2	1.02874	12.7505	6.10932	1.48953e-07	7.73329e-06	7.25081
C12orf27	1.17712	10.5987	6.10212	1.5284e-07	7.88541e-06	7.22588
TP53I3	1.4983	11.8671	6.10149	1.53187e-07	7.88541e-06	7.22369
MIR146B	-2.19837	10.261	-6.10111	1.53394e-07	7.88541e-06	7.22238
SKA2	0.864649	12.5097	6.09415	1.57265e-07	8.06431e-06	7.19826
URB2	-1.27823	11.0155	-6.08823	1.60632e-07	8.19658e-06	7.17777
FAM117A	1.03825	10.453	6.08665	1.61545e-07	8.22298e-06	7.17229
FGF14	-1.74573	10.3792	-6.08564	1.62134e-07	8.23287e-06	7.16877
ALG6	0.606183	12.2154	6.07832	1.66434e-07	8.41775e-06	7.14344
MREG	1.08067	10.1009	6.07518	1.68316e-07	8.46416e-06	7.13257
TMEM135	0.546114	13.3161	6.07094	1.70889e-07	8.57289e-06	7.11789
NARF	-0.753844	11.5104	-6.0675	1.73008e-07	8.65832e-06	7.10596
PIM3	-1.39389	11.0763	-6.06476	1.74714e-07	8.72273e-06	7.09647
TMEM98	1.49258	10.9187	6.05549	1.80608e-07	8.9954e-06	7.06438
PAQR4	1.29874	10.9356	6.04494	1.8755e-07	9.29668e-06	7.02789
CYBASC3	0.502768	12.0572	6.03919	1.91452e-07	9.46757e-06	7.00797
SGK1	-0.810267	13.9966	-6.03261	1.96008e-07	9.647e-06	6.98523
DNASE2	0.700695	12.9265	6.02868	1.98784e-07	9.76056e-06	6.97162
C19orf46	0.811548	12.1278	6.02362	2.02416e-07	9.90846e-06	6.95411
IFIT3	1.20946	12.387	6.02284	2.02982e-07	9.90846e-06	6.95141
FBXO2	1.22126	11.8561	6.02251	2.03224e-07	9.90846e-06	6.95026
PRPF40B	1.1211	10.1788	6.0197	2.05276e-07	9.98513e-06	6.94054
C19orf59	-1.3883	8.82236	-6.01229	2.10781e-07	1.02192e-05	6.91494
CRISPLD2	-1.23362	12.1544	-6.01191	2.11069e-07	1.02192e-05	6.91362
KLF11	-1.10583	12.784	-6.0065	2.15193e-07	1.03947e-05	6.8949
BAG3	-0.828265	13.697	-6.00468	2.166e-07	1.04143e-05	6.8886
SEMA6D	1.01525	10.6169	5.99712	2.22534e-07	1.06658e-05	6.86246
2021-03-03	-1.08354	10.178	-5.99671	2.22856e-07	1.06658e-05	6.86107
ZKSCAN4	0.690108	11.5702	5.99373	2.25246e-07	1.07555e-05	6.85075
CBFA2T2	0.866677	10.2045	5.99094	2.27497e-07	1.08381e-05	6.84113
RNF26	0.738668	11.3688	5.98443	2.32853e-07	1.1068e-05	6.81862
YPEL1	0.830451	11.7115	5.9829	2.3413e-07	1.10998e-05	6.81334
IER3	-1.85137	11.1222	-5.98176	2.35091e-07	1.10998e-05	6.80937
CDC42EP3	-1.10276	12.1655	-5.98172	2.35121e-07	1.10998e-05	6.80925
JAKMIP2	1.28744	12.2044	5.97869	2.37681e-07	1.11952e-05	6.79878
MEIS1	0.826723	10.5809	5.96606	2.48655e-07	1.16826e-05	6.75513
NAT1	0.981367	12.3781	5.96536	2.49269e-07	1.16826e-05	6.75274
ING2	0.555198	12.8221	5.96487	2.49712e-07	1.16826e-05	6.75103
HPS3	0.872615	10.6422	5.9615	2.52737e-07	1.17976e-05	6.73938
DET1	0.736055	11.1101	5.96018	2.53926e-07	1.18266e-05	6.73485
RBM43	0.916506	12.1254	5.9592	2.54821e-07	1.18418e-05	6.73144
FAM84B	0.627376	14.0396	5.95745	2.56418e-07	1.18895e-05	6.7254
TBX15	1.12248	12.7488	5.95312	2.60409e-07	1.20477e-05	6.71047
GLIS3	-0.995086	11.6522	-5.95092	2.62471e-07	1.21162e-05	6.70284
C1orf161	-1.14808	9.26155	-5.94008	2.72829e-07	1.25407e-05	6.66542
FNDC3B	-0.530823	13.511	-5.94003	2.72873e-07	1.25407e-05	6.66526
MGC12965	1.06801	11.8138	5.93746	2.75393e-07	1.26286e-05	6.65637
MAF	1.17699	13.0653	5.9214	2.91638e-07	1.33442e-05	6.60096
IL18RAP	-1.24975	11.4094	-5.91416	2.99267e-07	1.36125e-05	6.57599
AGFG2	1.10292	11.2209	5.91397	2.99472e-07	1.36125e-05	6.57533
FAM139A	-0.653791	9.09212	-5.90988	3.03878e-07	1.37531e-05	6.56121
INCENP	1.20287	10.2396	5.90905	3.04777e-07	1.37639e-05	6.55835
BCL9L	0.757963	9.25282	5.90675	3.07285e-07	1.38471e-05	6.55043
MAGEE1	0.88124	9.38356	5.90257	3.11902e-07	1.40248e-05	6.53601
AATF	-0.588812	12.5292	-5.89602	3.19281e-07	1.43171e-05	6.51341
UGT2A3	0.694417	13.6824	5.89558	3.19777e-07	1.43171e-05	6.51191
LCK	0.76398	10.7147	5.89269	3.23098e-07	1.44347e-05	6.50192
CCDC150	0.971719	12.0645	5.89147	3.24506e-07	1.44666e-05	6.49772
ZNF626	0.628893	12.0114	5.88958	3.26702e-07	1.45334e-05	6.4912
C8orf55	0.727581	13.6981	5.88614	3.30733e-07	1.46813e-05	6.47934
JUN	-1.18637	13.6423	-5.88022	3.37782e-07	1.49623e-05	6.45896
SIK1	-2.08643	10.6974	-5.8761	3.42786e-07	1.51517e-05	6.44474
SLC22A4	-1.0809	10.1562	-5.87234	3.47415e-07	1.53238e-05	6.43177
ETAA1	0.937539	11.0766	5.87119	3.4884e-07	1.53541e-05	6.42782
ZC3H8	0.807239	10.7284	5.86666	3.54519e-07	1.55712e-05	6.41221
RBP5	1.30501	12.6236	5.86562	3.55835e-07	1.55961e-05	6.40863
FLJ13614	1.0593	9.65246	5.86486	3.568e-07	1.56055e-05	6.40601
MGC13057	1.19644	11.6315	5.86018	3.62798e-07	1.58014e-05	6.38989
TBX3	0.832495	12.1305	5.85857	3.64891e-07	1.58594e-05	6.38433
C19orf25	0.925231	10.6124	5.85461	3.70078e-07	1.60345e-05	6.37069
CD3G	1.37159	10.6838	5.85432	3.7046e-07	1.60345e-05	6.3697
PPP1R16A	0.594356	13.4904	5.8528	3.72474e-07	1.60681e-05	6.36446
NARG1	-0.758709	11.4989	-5.85236	3.73051e-07	1.60681e-05	6.36296
ZFP36	-1.47423	10.2323	-5.85163	3.74019e-07	1.60681e-05	6.36045
CXCL2	-0.816578	13.6516	-5.85105	3.74794e-07	1.60681e-05	6.35845
UBE2CBP	0.541249	10.5487	5.85083	3.75095e-07	1.60681e-05	6.35768
ZBTB3	0.555472	11.9937	5.84635	3.81133e-07	1.62932e-05	6.34224
ZNF311	0.736284	10.147	5.84358	3.84902e-07	1.64206e-05	6.33273
TCP11L1	-0.867489	11.2038	-5.84137	3.8795e-07	1.65168e-05	6.32511
ATP5S	0.635871	12.8076	5.83597	3.95487e-07	1.68033e-05	6.30651
PLSCR3	0.553965	12.2153	5.83076	4.0289e-07	1.7083e-05	6.28859
HNRNPU	-0.731823	12.282	-5.82671	4.08748e-07	1.72962e-05	6.27464
LRRC31	1.41007	11.6586	5.82488	4.11414e-07	1.73737e-05	6.26836
ERN1	-0.728537	12.7486	-5.82423	4.12363e-07	1.73785e-05	6.26613
ZNF121	-0.712467	10.5625	-5.82356	4.13359e-07	1.73853e-05	6.2638
TLR7	1.16634	9.34505	5.82248	4.14953e-07	1.74171e-05	6.26008
RWDD3	0.558714	13.0565	5.81956	4.19281e-07	1.75634e-05	6.25005
TNFRSF12A	-2.05954	10.2533	-5.81874	4.20516e-07	1.75798e-05	6.24721
ZMYM3	0.889039	9.31363	5.81728	4.22709e-07	1.7636e-05	6.24218
ME1	1.21168	12.1398	5.81255	4.29875e-07	1.78676e-05	6.22594
TRIM34	0.781481	9.98125	5.81249	4.29976e-07	1.78676e-05	6.22571
C14orf159	0.918827	11.8861	5.81003	4.3375e-07	1.79885e-05	6.21727
ZNF295	-1.47891	10.7183	-5.80785	4.3714e-07	1.80931e-05	6.20974
NBL1	-1.12063	10.3176	-5.80279	4.45079e-07	1.83511e-05	6.19235
SPHK2	1.54331	11.4737	5.80275	4.45136e-07	1.83511e-05	6.19223
TMEM60	0.594431	13.1325	5.80095	4.48e-07	1.83963e-05	6.18603
PLCD1	0.981351	10.5163	5.79683	4.54627e-07	1.86317e-05	6.17184
JOSD1	-0.754142	12.7699	-5.79626	4.5554e-07	1.86324e-05	6.1699
ABCA2	0.730973	10.9203	5.79432	4.58693e-07	1.87246e-05	6.16324
BOK	0.884963	12.7842	5.79182	4.62792e-07	1.88549e-05	6.15464
LDLR	-0.882261	13.56	-5.791	4.64144e-07	1.88731e-05	6.15182
ESCO2	1.01762	9.48609	5.78523	4.73769e-07	1.91895e-05	6.13199
HESX1	0.635128	9.58723	5.78415	4.75598e-07	1.92262e-05	6.12827
CLEC4E	-0.984616	8.7967	-5.78197	4.79308e-07	1.93386e-05	6.12076
SLC17A4	0.659401	13.4148	5.78103	4.80906e-07	1.93655e-05	6.11755
LCMT2	-0.554452	12.9965	-5.77721	4.87494e-07	1.95552e-05	6.1044
TMEM110	0.811352	11.0698	5.77628	4.89108e-07	1.95822e-05	6.10121
TNFRSF10D	-1.43752	10.9814	-5.77279	4.95204e-07	1.97882e-05	6.08924
C17orf91	-0.847882	12.3392	-5.77208	4.96457e-07	1.98003e-05	6.0868
SERPINB1	-0.854424	12.8648	-5.76901	5.0192e-07	1.99799e-05	6.07622
LONRF2	-1.04605	10.6197	-5.76763	5.04376e-07	2.00393e-05	6.07151
LOC148413	1.13613	12.028	5.76554	5.08153e-07	2.01282e-05	6.0643
KIAA0853	-1.12349	10.1562	-5.76274	5.13233e-07	2.02751e-05	6.05469
RNF144	0.672955	10.9152	5.76032	5.17672e-07	2.04118e-05	6.04637
FRMD4A	0.80656	12.0538	5.75767	5.22563e-07	2.05657e-05	6.03729
TRIM24	0.825115	12.338	5.74454	5.47523e-07	2.14625e-05	5.99221
MLF1IP	1.03879	10.6873	5.74399	5.48592e-07	2.14625e-05	5.99033
C6orf64	0.664767	12.5144	5.74336	5.49833e-07	2.14625e-05	5.98814
ZNF564	0.611434	12.5639	5.74285	5.50823e-07	2.14625e-05	5.98641
TMEM71	-0.782623	10.4885	-5.74249	5.51537e-07	2.14625e-05	5.98515
PAQR7	1.12945	11.2581	5.74174	5.52999e-07	2.14793e-05	5.9826
EHMT2	0.881236	10.2559	5.73899	5.5844e-07	2.16502e-05	5.97314
NAP1L3	1.07942	9.91641	5.73537	5.65658e-07	2.18814e-05	5.96073
ZNF878	-1.27215	9.15218	-5.73495	5.66506e-07	2.18814e-05	5.95929
GPR97	-0.776617	8.68726	-5.7339	5.68633e-07	2.19141e-05	5.95567
IRS1	0.57323	13.635	5.72797	5.8074e-07	2.22422e-05	5.93532
ABCC6P1	1.36265	10.9775	5.72791	5.80857e-07	2.22422e-05	5.93512
ADAM19	-1.29353	11.0874	-5.72775	5.81187e-07	2.22422e-05	5.93457
PIGR	1.21928	11.7759	5.72582	5.85176e-07	2.23517e-05	5.92797
PMM2	-0.840131	12.1646	-5.72533	5.86197e-07	2.23517e-05	5.92628
SIRT4	0.99439	10.4432	5.72356	5.89903e-07	2.24519e-05	5.9202
RNF214	1.26166	10.4665	5.71851	6.00571e-07	2.28162e-05	5.90288
PLCL2	0.575063	13.0651	5.70834	6.22665e-07	2.36125e-05	5.86799
NEDD9	-0.644848	11.7504	-5.70566	6.28611e-07	2.37947e-05	5.85881
ZNF93	0.961354	10.5308	5.70206	6.36689e-07	2.40567e-05	5.84648
PRKCZ	1.20702	12.1587	5.69637	6.4969e-07	2.45034e-05	5.82696
RASD1	-2.21953	9.94291	-5.69236	6.58991e-07	2.48093e-05	5.81323
HNF1A	0.658768	10.3168	5.68095	6.86218e-07	2.57433e-05	5.77413
DHODH	-1.21583	12.5182	-5.67545	6.99747e-07	2.62015e-05	5.75528
MIR122	0.912169	12.672	5.67479	7.01399e-07	2.62162e-05	5.753
LGALS4	1.91123	11.2211	5.67104	7.10784e-07	2.65194e-05	5.74017
SLC26A1	1.05966	10.1705	5.67012	7.13098e-07	2.65581e-05	5.73703
HULC	0.692347	14.8846	5.66866	7.16813e-07	2.66488e-05	5.73201
MSH2	1.07308	12.1468	5.66033	7.3829e-07	2.73559e-05	5.70351
SLC3A2	-0.684754	12.6058	-5.66027	7.38462e-07	2.73559e-05	5.70328
C14orf80	1.6093	11.7253	5.65777	7.45031e-07	2.75503e-05	5.69473
KCNJ10	1.00805	10.0749	5.65656	7.48236e-07	2.76197e-05	5.69059
PPP1R3C	0.77449	13.7322	5.65224	7.59766e-07	2.79957e-05	5.67582
CHST13	0.608607	13.2984	5.64971	7.6662e-07	2.81984e-05	5.66715
FAM168A	1.23469	10.2088	5.64689	7.74307e-07	2.84309e-05	5.65752
SEC14L2	1.09937	12.8401	5.64559	7.7788e-07	2.85118e-05	5.65307
PTX3	-1.54406	9.2387	-5.64399	7.82321e-07	2.86123e-05	5.64758
NR4A2	-1.24334	9.85728	-5.64361	7.83371e-07	2.86123e-05	5.64628
ANKRD29	1.23921	11.3256	5.63899	7.96299e-07	2.90335e-05	5.63048
MLL4	-0.746164	10.5851	-5.63656	8.03184e-07	2.92334e-05	5.62217
FPR1	-1.46068	10.9117	-5.63298	8.13434e-07	2.95548e-05	5.60992
TRIM32	0.563166	11.5216	5.62791	8.28188e-07	2.99862e-05	5.59257
ZNF597	-0.857951	11.233	-5.62477	8.37433e-07	3.02682e-05	5.58186
AP1S1	1.19631	12.2272	5.62264	8.43777e-07	3.04101e-05	5.57457
VPS8	0.737245	11.1217	5.62199	8.45739e-07	3.04101e-05	5.57233
ANKRD49	0.567207	12.056	5.62066	8.49722e-07	3.04481e-05	5.56779
EMP1	-1.85497	11.932	-5.61709	8.60531e-07	3.07297e-05	5.55559
TARP	0.769537	9.31527	5.61034	8.81356e-07	3.14195e-05	5.53251
CCL5	0.723923	12.9858	5.60834	8.87602e-07	3.15666e-05	5.52569
TOB1	0.503278	14.1506	5.60805	8.88516e-07	3.15666e-05	5.5247
FLJ36031	-1.14256	12.0869	-5.59141	9.42416e-07	3.34245e-05	5.46785
EFCAB7	1.15029	10.6282	5.58388	9.67854e-07	3.42683e-05	5.44214
SNORA33	-0.807617	11.9141	-5.58057	9.79256e-07	3.46131e-05	5.43084
TMEM80	0.866813	11.205	5.57647	9.93562e-07	3.49999e-05	5.41684
LRRC8D	0.675187	11.7309	5.57455	1.00034e-06	3.51308e-05	5.41028
KLF6	-0.936623	12.0467	-5.57446	1.00065e-06	3.51308e-05	5.40998
ANKRD56	1.20294	11.0054	5.57365	1.0035e-06	3.51715e-05	5.40724
ZNF74	0.787819	10.6955	5.57016	1.01596e-06	3.54888e-05	5.39533
VPS41	0.565115	12.8165	5.5681	1.0234e-06	3.56888e-05	5.38829
BYSL	-1.15583	12.037	-5.56332	1.04084e-06	3.62362e-05	5.37198
REEP4	1.04294	10.4879	5.56218	1.04505e-06	3.63219e-05	5.36809
BRCA1	1.4105	12.0325	5.55381	1.07643e-06	3.72995e-05	5.33954
CA4	-0.919834	9.12683	-5.55372	1.07676e-06	3.72995e-05	5.33925
DAO	0.784556	13.2012	5.54265	1.1197e-06	3.87225e-05	5.30151
ITLN2	-1.33353	10.3046	-5.54112	1.12578e-06	3.88684e-05	5.29628
IQSEC1	0.733198	12.5738	5.54001	1.13021e-06	3.89566e-05	5.2925
TIGD2	0.619005	13.4892	5.53562	1.14786e-06	3.94996e-05	5.27755
VSNL1	0.814191	13.3537	5.5343	1.15324e-06	3.96194e-05	5.27303
WNT5B	1.01076	9.21481	5.52729	1.18213e-06	4.05449e-05	5.24916
TINAGL1	-0.681137	12.0035	-5.52443	1.19414e-06	4.08894e-05	5.23941
LOC100131726	-1.61488	12.3013	-5.52187	1.20496e-06	4.11921e-05	5.23071
LRSAM1	0.638184	13.1414	5.5201	1.2125e-06	4.1382e-05	5.22469
ADCY7	0.831806	9.79857	5.51197	1.24782e-06	4.25178e-05	5.19699
UGT2B28	0.65563	13.6617	5.51053	1.25418e-06	4.26647e-05	5.19208
PPAN	-0.961945	10.5126	-5.51004	1.25636e-06	4.26693e-05	5.1904
IL1B	-1.65587	11.2253	-5.50881	1.26179e-06	4.27837e-05	5.18625
C8orf48	0.800713	9.81254	5.5082	1.26452e-06	4.28065e-05	5.18416
ZNF821	0.764532	10.6199	5.50366	1.28493e-06	4.34269e-05	5.16872
FOXD2	0.916918	8.83927	5.49984	1.3024e-06	4.39459e-05	5.15569
FLJ20125	0.573055	11.972	5.49896	1.30642e-06	4.40105e-05	5.15271
C7orf43	-0.838191	11.0605	-5.49701	1.31545e-06	4.42428e-05	5.14608
LIX1L	0.578364	11.7861	5.49455	1.32693e-06	4.45569e-05	5.13769
VPS37B	-0.667652	10.7614	-5.4915	1.34127e-06	4.49503e-05	5.12732
BATF3	-1.28007	10.0961	-5.49114	1.34296e-06	4.49503e-05	5.12611
CD97	-0.659728	11.365	-5.48941	1.35116e-06	4.50846e-05	5.12024
PRKAA2	1.26115	10.0169	5.48938	1.3513e-06	4.50846e-05	5.12014
LPAR1	-1.02183	11.6393	-5.48745	1.36057e-06	4.52486e-05	5.11355
TMEM20	0.934018	11.6456	5.483	1.38204e-06	4.58895e-05	5.09844
GRIA3	1.29071	10.5527	5.47585	1.41733e-06	4.69863e-05	5.07412
MMP25	-0.99876	9.30675	-5.47363	1.42845e-06	4.72047e-05	5.06658
UGT2B15	0.5332	15.2066	5.46581	1.46837e-06	4.84469e-05	5.04
BIRC3	-0.963411	12.6494	-5.463	1.48301e-06	4.88524e-05	5.03044
HCP5	0.634461	13.1016	5.46059	1.49563e-06	4.91645e-05	5.02226
ING4	1.12695	10.2939	5.46029	1.49721e-06	4.91645e-05	5.02125
SH3TC1	-0.70055	11.9618	-5.45785	1.51014e-06	4.95111e-05	5.01296
RAD51AP1	0.81817	10.2876	5.45264	1.5381e-06	5.03485e-05	4.99526
CCDC9	-0.726219	9.38307	-5.44612	1.57385e-06	5.13572e-05	4.97311
MTAP	-0.553385	12.8265	-5.44362	1.58776e-06	5.17303e-05	4.96462
C14orf139	0.99007	12.1984	5.43999	1.60817e-06	5.23131e-05	4.95231
NPR3	0.936822	12.0587	5.43917	1.61283e-06	5.23831e-05	4.94952
MIB1	0.712319	11.3136	5.43807	1.61906e-06	5.25035e-05	4.9458
HAS2	-1.43825	9.97236	-5.43686	1.62597e-06	5.26454e-05	4.94169
FREQ	-0.916628	10.2879	-5.43629	1.62924e-06	5.26695e-05	4.93976
CCNF	0.800319	10.3002	5.43069	1.66165e-06	5.35553e-05	4.92076
CHSY3	-1.13552	11.6171	-5.43067	1.66179e-06	5.35553e-05	4.92068
ACBD5	0.738166	13.44	5.42926	1.67007e-06	5.37391e-05	4.91589
FAM60A	-0.78993	12.4066	-5.42764	1.67959e-06	5.39622e-05	4.91041
GLT8D1	0.864742	12.402	5.42716	1.68244e-06	5.39704e-05	4.90877
SERPINB9	-1.25205	11.4248	-5.42551	1.69222e-06	5.42006e-05	4.90318
CBX1	0.792451	11.3647	5.41645	1.74702e-06	5.57842e-05	4.87246
ASTN2	1.0669	10.5369	5.41555	1.75256e-06	5.58754e-05	4.86941
HSPA1A	-0.554003	13.8426	-5.41323	1.7669e-06	5.62463e-05	4.86155
GM2A	0.542432	13.0626	5.41224	1.77306e-06	5.63561e-05	4.8582
MND1	1.24871	9.47911	5.40841	1.79709e-06	5.70329e-05	4.84522
KLF5	-1.38302	10.8708	-5.40717	1.80495e-06	5.70952e-05	4.84101
DEPDC4	0.654832	10.5541	5.40622	1.81104e-06	5.70952e-05	4.83777
MRTO4	-0.768671	11.8993	-5.40609	1.81182e-06	5.70952e-05	4.83735
THAP2	1.01605	10.6081	5.40565	1.81463e-06	5.70952e-05	4.83586
AKAP12	-0.803289	12.1709	-5.40558	1.81509e-06	5.70952e-05	4.83561
C8orf4	-0.509935	14.119	-5.40551	1.81551e-06	5.70952e-05	4.83539
IL8RB	-1.02266	9.61847	-5.40376	1.82673e-06	5.73615e-05	4.82945
APLF	0.591467	9.56957	5.4026	1.8342e-06	5.73726e-05	4.82551
CD177	-0.609942	8.4905	-5.40224	1.83655e-06	5.73726e-05	4.82428
TBC1D19	0.804428	11.1707	5.40202	1.83795e-06	5.73726e-05	4.82355
FPR2	-1.33526	9.95417	-5.40199	1.83811e-06	5.73726e-05	4.82347
C9orf125	1.23087	9.54275	5.39664	1.87305e-06	5.82886e-05	4.80531
CHSY1	-0.56205	12.5633	-5.39579	1.87861e-06	5.83743e-05	4.80245
AMACR	1.05242	13.3188	5.39112	1.90968e-06	5.92513e-05	4.78664
CDH23	-1.31185	12.094	-5.38459	1.95402e-06	6.04469e-05	4.76452
OSMR	-1.16955	11.8876	-5.38305	1.96465e-06	6.05955e-05	4.75929
TMEM187	0.999075	11.6525	5.3811	1.97811e-06	6.08306e-05	4.75271
CD274	-1.39262	10.9368	-5.38064	1.98132e-06	6.08395e-05	4.75114
ARL5B	-0.738077	13.1365	-5.37709	2.0062e-06	6.14222e-05	4.73912
IPP	0.904273	10.5517	5.37661	2.00959e-06	6.14357e-05	4.73749
OSGEPL1	0.759918	11.8386	5.37262	2.0379e-06	6.22099e-05	4.72401
TMEM14A	0.880479	13.444	5.36581	2.08722e-06	6.35711e-05	4.70096
PIK3R1	0.697254	13.4447	5.36562	2.0886e-06	6.35711e-05	4.70032
SNORD4B	-1.14687	10.9176	-5.36452	2.09674e-06	6.37255e-05	4.69658
TEAD4	-1.09971	10.9831	-5.35858	2.14088e-06	6.49723e-05	4.6765
TEF	1.18095	9.59647	5.35752	2.14882e-06	6.51183e-05	4.67293
LRRC3	1.11405	9.73774	5.35698	2.15292e-06	6.51477e-05	4.6711
NCRNA00120	-0.765047	10.4688	-5.35623	2.15862e-06	6.52255e-05	4.66855
CCDC86	-0.715407	12.8587	-5.35548	2.16425e-06	6.53008e-05	4.66604
EIF4E3	0.519462	13.1029	5.34902	2.21388e-06	6.67015e-05	4.64419
LIMK2	-1.03953	9.78112	-5.34813	2.22083e-06	6.68144e-05	4.64117
MTHFD2	-0.936846	11.9828	-5.34593	2.23804e-06	6.72154e-05	4.63373
CDK6	0.518509	12.7152	5.3456	2.24062e-06	6.72154e-05	4.63262
P4HA1	-1.09364	12.6609	-5.34428	2.25102e-06	6.74302e-05	4.62816
NAT6	0.71069	10.5933	5.33496	2.32579e-06	6.95699e-05	4.59668
CRYM	0.838637	12.1958	5.33434	2.33085e-06	6.95767e-05	4.59458
ISCA2	0.899882	11.1791	5.3338	2.33529e-06	6.95767e-05	4.59275
C5orf54	0.811571	11.9651	5.3337	2.33604e-06	6.95767e-05	4.59244
ZNF165	-0.951972	11.1297	-5.33074	2.36044e-06	7.02027e-05	4.58243
FZR1	0.654824	8.87886	5.32914	2.3737e-06	7.04106e-05	4.57703
ANGPT1	0.791417	9.48766	5.32908	2.37419e-06	7.04106e-05	4.57683
LLGL1	0.740979	10.1176	5.32804	2.38293e-06	7.05692e-05	4.57329
SNTA1	0.799771	10.8026	5.32505	2.40795e-06	7.12089e-05	4.56323
IFI44	0.649736	13.0102	5.3224	2.43047e-06	7.16889e-05	4.55426
PXMP4	0.705397	10.3425	5.32233	2.43107e-06	7.16889e-05	4.55402
LOC653501	1.02768	9.12091	5.32133	2.43962e-06	7.18393e-05	4.55064
MYL6B	1.17459	11.6175	5.31887	2.46067e-06	7.23334e-05	4.54236
EDN1	-0.884226	10.9679	-5.31854	2.46358e-06	7.23334e-05	4.54122
PTPRE	-0.688184	11.3217	-5.31816	2.46682e-06	7.23334e-05	4.53996
ITGA10	-1.01342	10.5851	-5.31396	2.50339e-06	7.33024e-05	4.52578
ANGPTL4	-0.867822	14.0331	-5.30654	2.5693e-06	7.51269e-05	4.50075
GPER	0.891975	13.7566	5.30546	2.57903e-06	7.53054e-05	4.49711
ABCC4	0.960344	10.6694	5.30392	2.59297e-06	7.56064e-05	4.49191
BTBD12	0.860463	10.246	5.30078	2.62168e-06	7.61238e-05	4.48131
PFKFB2	-0.648516	11.3124	-5.29271	2.69673e-06	7.81938e-05	4.45412
THPO	-0.654278	11.6176	-5.29043	2.71838e-06	7.87119e-05	4.44642
CXorf12	1.23655	10.7772	5.28657	2.75528e-06	7.95592e-05	4.43343
IL1RN	-1.72956	12.7386	-5.28201	2.79963e-06	8.07278e-05	4.41805
RIPK2	-0.571699	12.058	-5.28092	2.81032e-06	8.09241e-05	4.41438
GPR3	-1.325	9.66148	-5.27588	2.86034e-06	8.2137e-05	4.39739
RDH11	0.594379	13.2142	5.27544	2.86473e-06	8.215e-05	4.39591
TMEM158	-1.09294	11.4089	-5.27429	2.87625e-06	8.23668e-05	4.39205
HSPC111	-0.867782	12.6851	-5.26921	2.92783e-06	8.37287e-05	4.37493
AGPAT1	0.760183	13.0492	5.26788	2.94145e-06	8.40027e-05	4.37047
ALDH1B1	0.513096	14.0878	5.26659	2.95475e-06	8.42671e-05	4.36612
TESK2	0.698918	11.7489	5.26555	2.96552e-06	8.44584e-05	4.36262
BAZ1A	-0.946654	12.1692	-5.26224	2.99997e-06	8.5323e-05	4.35149
ZNF441	0.685746	11.2012	5.25792	3.04565e-06	8.65038e-05	4.33694
B3GNT6	0.801734	13.0743	5.25503	3.07653e-06	8.71434e-05	4.32723
C14orf4	-0.538841	13.1958	-5.24769	3.15645e-06	8.92854e-05	4.30254
MIDN	-1.18833	10.3647	-5.2465	3.16962e-06	8.95364e-05	4.29853
SLC25A42	1.06509	13.478	5.24295	3.20922e-06	9.05321e-05	4.28657
TSHR	-0.931561	9.32746	-5.24131	3.22756e-06	9.09265e-05	4.28108
KIAA1712	0.72326	11.5481	5.23874	3.25667e-06	9.1522e-05	4.27244
C4orf44	-0.933574	9.25463	-5.23734	3.27266e-06	9.18243e-05	4.26772
VPS45	0.563652	13.0115	5.23636	3.28388e-06	9.20149e-05	4.26443
FREM2	1.40692	10.0038	5.23349	3.31698e-06	9.26929e-05	4.25477
PAOX	0.817043	12.9746	5.2305	3.35171e-06	9.34897e-05	4.24475
TNFAIP6	-1.83094	9.70858	-5.23019	3.3554e-06	9.34897e-05	4.24369
LRAT	0.868427	12.4109	5.22988	3.35897e-06	9.34897e-05	4.24267
ZNF605	0.889779	11.0641	5.2284	3.37639e-06	9.38492e-05	4.23769
IMMP1L	0.682265	9.9163	5.22271	3.44414e-06	9.54773e-05	4.21856
ANKRD50	1.02386	10.9085	5.22017	3.47474e-06	9.61977e-05	4.21004
ARHGEF9	0.915492	10.0519	5.21891	3.49009e-06	9.64942e-05	4.2058
CCDC126	0.572273	12.6416	5.21755	3.50667e-06	9.6824e-05	4.20124
MRGPRF	1.00303	10.1037	5.21439	3.54553e-06	9.77674e-05	4.19063
C6orf81	-0.532146	8.85002	-5.21371	3.55394e-06	9.78698e-05	4.18835
WDSUB1	0.567441	12.1897	5.21017	3.59806e-06	9.89538e-05	4.17647
RASIP1	-1.17378	11.2889	-5.20942	3.60756e-06	9.90841e-05	4.17394
TMEM233	-1.2765	9.67717	-5.20719	3.63572e-06	9.97259e-05	4.16645
VASN	0.949827	11.2151	5.20516	3.66147e-06	0.0001003	4.15966
HSPA1B	-0.824473	13.3572	-5.20417	3.67414e-06	0.000100515	4.15633
JRKL	0.673492	11.0118	5.20343	3.68361e-06	0.000100642	4.15386
TSC22D4	0.78862	9.78929	5.1974	3.76189e-06	0.000102511	4.13362
DLGAP4	-0.740436	10.8116	-5.1887	3.8777e-06	0.000105391	4.10444
ZNF429	1.05279	9.68528	5.18756	3.89308e-06	0.000105672	4.10063
PLEKHH3	0.969217	11.7105	5.18156	3.97539e-06	0.000107625	4.0805
TMEM63A	0.923578	11.4875	5.17693	4.03992e-06	0.000109088	4.065
GGT1	1.03248	10.3074	5.17636	4.04793e-06	0.000109163	4.06309
MPHOSPH9	1.07265	12.4664	5.17581	4.05568e-06	0.000109231	4.06125
NAPEPLD	0.901925	12.4589	5.17326	4.09185e-06	0.000110062	4.05271
TMEM30B	1.03683	12.1075	5.17142	4.11821e-06	0.000110486	4.04653
FRMD6	-0.843849	11.7659	-5.16975	4.14222e-06	0.000110987	4.04094
ZSWIM4	-0.793436	12.4214	-5.16855	4.15946e-06	0.000111196	4.03694
FNBP4	-0.736884	12.6339	-5.16847	4.16071e-06	0.000111196	4.03665
LATS2	-0.512202	10.6513	-5.16618	4.19405e-06	0.000111784	4.02897
ZNF828	-0.516619	13.3929	-5.16568	4.20126e-06	0.000111784	4.02732
DHX58	0.556179	12.2919	5.16548	4.2042e-06	0.000111784	4.02665
ELMOD2	0.953918	11.356	5.16497	4.21175e-06	0.000111842	4.02492
TSPYL2	-0.928665	10.7272	-5.16395	4.22669e-06	0.000112096	4.02151
CSF3R	-0.605109	12.6031	-5.16189	4.25701e-06	0.000112757	4.01464
RBED1	0.633547	10.5111	5.16115	4.26807e-06	0.000112906	4.01214
NUDT7	0.610584	13.1559	5.16048	4.27804e-06	0.000113026	4.00989
MAD2L1	0.93719	10.6616	5.15817	4.31245e-06	0.000113541	4.00219
SLC25A23	0.969285	12.8919	5.15778	4.31831e-06	0.000113541	4.00088
ACOT7	0.751071	10.8572	5.15623	4.34167e-06	0.000113892	3.99569
CCDC68	-0.620867	12.7354	-5.1561	4.34365e-06	0.000113892	3.99525
MXD1	-0.570918	12.8739	-5.15536	4.35486e-06	0.000114043	3.99277
KLHDC8B	0.522278	13.0592	5.14813	4.46579e-06	0.000116508	3.96857
CLN6	0.695576	10.1542	5.14728	4.47894e-06	0.000116705	3.96574
ARL2BP	0.525273	12.4858	5.14614	4.49675e-06	0.000117022	3.96193
SNORD11B	-1.3612	10.3066	-5.13762	4.63199e-06	0.000120241	3.93342
LOC85390	-1.1784	11.7161	-5.1369	4.64351e-06	0.00012039	3.93103
RBMS1	-0.626724	13.4339	-5.13262	4.71315e-06	0.000121889	3.91671
PTTG1	1.15211	10.8747	5.13227	4.71889e-06	0.000121889	3.91554
CD3E	0.696497	9.55944	5.13159	4.73002e-06	0.000122025	3.91327
MSX1	-0.937712	10.58	-5.13095	4.74052e-06	0.000122145	3.91114
MGC42367	-1.01417	10.7595	-5.13013	4.75415e-06	0.000122193	3.90838
KILLIN	0.746651	8.91904	5.12941	4.76599e-06	0.000122347	3.90599
NUSAP1	0.899009	11.7602	5.11875	4.94575e-06	0.000126649	3.87038
CCNL1	-0.543003	13.2707	-5.11677	4.97987e-06	0.00012721	3.86377
PHC2	-1.0509	12.8201	-5.11316	5.04264e-06	0.000128498	3.85172
FAM115C	-1.02247	9.45161	-5.11143	5.07303e-06	0.000129114	3.84594
SMARCD2	0.710755	11.7479	5.10929	5.11086e-06	0.00012976	3.8388
DYNC2LI1	0.760922	12.6928	5.10821	5.13006e-06	0.000130088	3.83519
PDE11A	1.16291	10.3602	5.10637	5.16302e-06	0.000130666	3.82903
INHBE	0.821956	13.7774	5.10112	5.25779e-06	0.000132681	3.81154
C1orf51	1.13649	10.7456	5.09902	5.29629e-06	0.000133491	3.80452
PPDPF	0.700049	13.8659	5.09718	5.33029e-06	0.000134185	3.79837
CDKN3	0.867538	10.0629	5.09666	5.33974e-06	0.000134261	3.79667
BAD	0.662088	12.5188	5.0894	5.47588e-06	0.000137518	3.77246
RBM28	-0.807151	12.0949	-5.08772	5.50803e-06	0.000137992	3.76683
FBXO6	0.548835	12.7759	5.08675	5.52651e-06	0.000138289	3.76361
CCDC99	0.734674	10.787	5.08457	5.56839e-06	0.00013917	3.75635
C8orf79	-0.942174	9.41796	-5.08054	5.64685e-06	0.000140793	3.7429
TLR3	0.67709	13.2172	5.08011	5.65521e-06	0.000140832	3.74148
TOLLIP	0.66987	11.6012	5.07562	5.74384e-06	0.000142698	3.72653
ATP8B1	0.787598	10.1673	5.07402	5.7758e-06	0.000143321	3.72119
VAMP1	0.730891	11.2094	5.0718	5.82038e-06	0.000144255	3.7138
UNC119	1.05486	10.2451	5.07018	5.85308e-06	0.00014489	3.70841
DUSP28	0.557472	12.4843	5.06985	5.85989e-06	0.00014489	3.70729
SMG6	0.754895	9.20844	5.06913	5.87442e-06	0.000145077	3.70491
CBX2	0.86961	10.0888	5.0661	5.93651e-06	0.000146436	3.69481
PRSS3	1.37101	9.84393	5.06566	5.9456e-06	0.000146487	3.69334
CCL7	-1.16058	9.05484	-5.0642	5.97564e-06	0.000146879	3.68849
FRMD7	1.02437	9.40813	5.0634	5.99216e-06	0.000147112	3.68584
SLC25A22	0.949553	12.5196	5.06282	6.00431e-06	0.000147236	3.68389
CSF3	-1.07583	8.91429	-5.05759	6.11389e-06	0.000149613	3.66651
RNPC3	0.645812	11.9145	5.05751	6.1156e-06	0.000149613	3.66624
FKBP9	0.926318	11.527	5.0546	6.17764e-06	0.000150629	3.65653
ELF3	-1.17121	12.0699	-5.0544	6.1818e-06	0.000150629	3.65589
NOL4	1.22203	11.2577	5.0542	6.18608e-06	0.000150629	3.65522
DNMT3L	1.23929	12.1816	5.05282	6.2158e-06	0.000151176	3.65062
DAND5	-1.31308	9.56233	-5.05233	6.22626e-06	0.000151254	3.649
LARP6	0.825633	11.893	5.04982	6.28065e-06	0.000152131	3.64064
C19orf62	0.525874	11.9697	5.04354	6.41853e-06	0.00015484	3.61977
FGR	-0.776279	13.1622	-5.04263	6.43875e-06	0.000155082	3.61674
ADH5	1.14319	12.0263	5.03809	6.54071e-06	0.000157241	3.60165
WHAMM	-0.543297	11.9274	-5.03613	6.58519e-06	0.000158128	3.59513
EEPD1	-0.792175	10.3152	-5.03573	6.59439e-06	0.000158167	3.59379
CEP152	0.503726	9.53742	5.0348	6.61558e-06	0.000158492	3.59071
ZBTB26	0.575681	9.50943	5.02724	6.79067e-06	0.000161942	3.5656
PYGB	0.679567	9.66487	5.0267	6.80353e-06	0.000162062	3.56379
COQ10A	1.06072	10.5583	5.02575	6.82587e-06	0.000162409	3.56064
ZNF331	-0.738771	12.6061	-5.02314	6.88762e-06	0.000163691	3.55198
SLC25A20	0.74654	13.7962	5.02086	6.94203e-06	0.000164796	3.54442
TMPRSS2	-1.46525	12.3341	-5.01313	7.12995e-06	0.000168793	3.51876
FJX1	-1.16967	10.2004	-5.01283	7.13747e-06	0.000168793	3.51774
CSDA	-0.669248	14.0057	-5.01261	7.14282e-06	0.000168793	3.51702
ATP1B3	-0.570732	13.6319	-5.01225	7.15171e-06	0.000168811	3.51583
C10orf78	0.61254	12.0531	5.01049	7.19543e-06	0.00016944	3.50997
CLCN5	0.707665	12.9073	5.00991	7.2097e-06	0.00016944	3.50807
PARD3B	0.745138	8.6592	5.00812	7.25449e-06	0.000170272	3.50212
MAMDC4	1.09182	12.8734	5.00295	7.38503e-06	0.000172946	3.48498
NUDT6	0.752235	13.2204	5.0022	7.40425e-06	0.000173201	3.48249
NIP7	-0.632925	13.006	-5.00144	7.42357e-06	0.000173458	3.47998
CD160	0.925724	11.0574	4.99995	7.4619e-06	0.000174158	3.47504
RBPMS	-0.689027	12.3901	-4.99652	7.5507e-06	0.000175738	3.46367
ARMCX2	1.07968	10.1105	4.99638	7.55452e-06	0.000175738	3.46318
DCUN1D3	-0.67286	11.9375	-4.99636	7.55489e-06	0.000175738	3.46314
LSM4	0.702013	13.2825	4.99322	7.63723e-06	0.000177263	3.45272
ZNF624	0.660909	9.88806	4.99321	7.63755e-06	0.000177263	3.45268
GPRASP2	0.538246	12.8933	4.99289	7.646e-06	0.000177263	3.45162
TNIK	-0.796209	10.8472	-4.99132	7.68743e-06	0.000177827	3.44643
GDE1	0.60285	11.7524	4.98828	7.76844e-06	0.000179232	3.43636
FGD6	0.79796	10.8875	4.98808	7.77397e-06	0.000179232	3.43568
MYO5B	0.541287	12.1714	4.9847	7.86501e-06	0.00018113	3.42449
AURKA	0.722871	9.8403	4.98302	7.91076e-06	0.000181983	3.41892
STAP2	0.682556	12.4722	4.97893	8.02312e-06	0.000184321	3.40538
KLF3	0.770966	12.9049	4.97868	8.03012e-06	0.000184321	3.40454
TLN2	-1.08379	11.4641	-4.97677	8.08293e-06	0.000185034	3.39824
RNASEL	0.737643	11.1086	4.97531	8.12396e-06	0.000185452	3.39338
MCAM	-1.29612	11.4266	-4.9748	8.13815e-06	0.000185573	3.3917
HIST1H2BF	1.34762	9.92925	4.97353	8.17375e-06	0.000186178	3.38751
UMPS	-0.791218	10.818	-4.97322	8.18257e-06	0.000186178	3.38648
HFE	0.706413	9.78982	4.97269	8.19744e-06	0.000186313	3.38473
P2RY5	0.59604	12.9693	4.97127	8.23762e-06	0.000187022	3.38004
C17orf108	0.895587	9.52101	4.96724	8.35288e-06	0.00018902	3.36669
RFX2	-1.4047	9.72263	-4.96596	8.38972e-06	0.000189486	3.36246
RPL39L	1.3032	10.5584	4.95775	8.63053e-06	0.000194499	3.33529
ANXA9	1.42987	11.3112	4.95769	8.63236e-06	0.000194499	3.33508
C11orf82	0.52077	9.81843	4.95692	8.6553e-06	0.000194805	3.33254
WDR67	0.604205	10.625	4.95657	8.6657e-06	0.000194829	3.33138
2021-03-02	0.802594	12.2785	4.95392	8.74513e-06	0.000196402	3.32262
DDX31	-0.762737	11.0159	-4.95238	8.79146e-06	0.00019723	3.31755
C3orf18	0.82649	9.99791	4.95205	8.80164e-06	0.000197246	3.31644
C17orf101	0.527685	10.9244	4.95111	8.82993e-06	0.000197667	3.31335
SESN3	0.665203	12.8678	4.94663	8.96721e-06	0.000200525	3.29854
USP18	1.28513	11.8256	4.94572	8.99538e-06	0.000200939	3.29553
GRAMD1C	1.18682	12.05	4.94052	9.15783e-06	0.00020413	3.27834
C5orf62	-0.737407	10.5546	-4.94011	9.17069e-06	0.000204197	3.277
TMEM27	0.618018	13.9826	4.93952	9.18926e-06	0.000204392	3.27506
C7orf26	-0.530109	10.8047	-4.93202	9.42931e-06	0.000209508	3.2503
HIST1H2BK	0.901112	12.6794	4.92865	9.53937e-06	0.000211553	3.23916
SERPINE1	-1.41268	11.5128	-4.92858	9.54168e-06	0.000211553	3.23892
ACSS1	-0.814705	10.96	-4.92626	9.61789e-06	0.000213016	3.23129
GNAI1	0.671148	11.9078	4.92551	9.64279e-06	0.000213114	3.22881
KIF13A	-0.74496	10.0617	-4.92223	9.75207e-06	0.000215276	3.21799
SBNO2	-0.948391	9.97086	-4.92196	9.76132e-06	0.000215276	3.21708
FIGNL1	0.62936	11.2292	4.91841	9.88117e-06	0.000217689	3.20536
RFX7	0.746289	12.1596	4.91655	9.94454e-06	0.000218698	3.19923
ACE2	0.948969	11.1595	4.91644	9.94797e-06	0.000218698	3.1989
CBX8	0.694393	10.5179	4.91578	9.97055e-06	0.000218963	3.19672
PPARGC1A	-0.732451	13.5697	-4.9143	1.00215e-05	0.000219849	3.19183
ILDR2	0.54827	8.99269	4.91268	1.00774e-05	0.000220845	3.18648
STARD10	0.819865	13.7546	4.91223	1.0093e-05	0.000220952	3.185
LYPD5	-1.2388	9.87866	-4.9076	1.02548e-05	0.000224259	3.16974
EGR3	-1.47537	9.58288	-4.90629	1.03011e-05	0.000225035	3.16542
OGG1	0.688912	11.1296	4.90598	1.03121e-05	0.00022504	3.16439
DCAKD	0.528344	13.2918	4.90411	1.03786e-05	0.000226253	3.15822
CHRNB1	1.14785	11.4625	4.90327	1.04085e-05	0.000226667	3.15546
SAC3D1	0.792792	11.0612	4.90264	1.04309e-05	0.000226918	3.1534
USP30	0.912449	11.9354	4.90223	1.04458e-05	0.000227005	3.15203
SLC22A25	0.727774	12.383	4.90008	1.05229e-05	0.000228441	3.14497
BTBD11	1.09778	11.2774	4.89843	1.05826e-05	0.000229499	3.13954
KLB	0.761579	12.2442	4.8966	1.06494e-05	0.000230422	3.1335
KLHL15	-0.80354	12.5508	-4.89636	1.06584e-05	0.000230422	3.13269
TTC8	1.14687	11.0371	4.89481	1.07152e-05	0.000231409	3.12759
CISH	-1.39882	11.9124	-4.89333	1.07695e-05	0.000232341	3.12274
TMEM185B	-0.620032	12.112	-4.89281	1.07888e-05	0.00023243	3.12102
AKR1B10	2.77829	10.4931	4.89262	1.07959e-05	0.00023243	3.12039
ATP2B4	-0.608148	13.2238	-4.89182	1.08255e-05	0.000232827	3.11776
STC1	-1.13354	10.3024	-4.88784	1.09744e-05	0.000235543	3.10465
FAM149A	0.648586	12.8019	4.88704	1.10045e-05	0.000235945	3.10202
C1orf41	1.07346	11.3905	4.88601	1.10435e-05	0.000236538	3.09863
ZBTB43	-0.51311	12.61	-4.88543	1.10656e-05	0.000236767	3.09671
POLE2	0.806316	9.44807	4.88417	1.11135e-05	0.000237548	3.09257
ZFP112	0.643866	10.8005	4.88154	1.12142e-05	0.00023872	3.08391
ARHGEF16	1.12231	10.6028	4.88101	1.12343e-05	0.000238904	3.08219
SLC25A29	-0.655655	10.6375	-4.87973	1.12836e-05	0.000239708	3.07799
C20orf100	-0.682772	11.8527	-4.87903	1.1311e-05	0.000239887	3.07566
TMOD1	-0.535732	13.0008	-4.87323	1.15378e-05	0.00024436	3.05661
FSBP	0.630119	9.11383	4.87213	1.15818e-05	0.000245042	3.05297
MIRLET7D	-0.771782	10.4004	-4.87138	1.16114e-05	0.00024542	3.05051
NR1D2	0.814131	12.3795	4.86746	1.17684e-05	0.000248485	3.03763
TMEM180	0.983163	10.3197	4.86376	1.19187e-05	0.000251403	3.02546
EPB41L5	0.852021	11.958	4.86233	1.19772e-05	0.000252383	3.02076
NLRP12	-1.05838	9.76766	-4.85513	1.22762e-05	0.000257898	2.99711
TMEM144	0.614253	11.9095	4.85399	1.23239e-05	0.000258405	2.99338
MGAM	-0.716669	8.87362	-4.85396	1.23251e-05	0.000258405	2.99329
RSHL3	-0.888836	10.3121	-4.85166	1.24227e-05	0.00026019	2.98572
HPCAL4	-0.530048	8.86776	-4.84705	1.26202e-05	0.000264061	2.9706
AACS	0.799807	10.3691	4.84627	1.26541e-05	0.000264504	2.96802
GSS	0.766024	12.4538	4.8452	1.27004e-05	0.000265205	2.96452
FAM169B	-1.45629	10.072	-4.84299	1.27966e-05	0.000266946	2.95728
GZMA	0.584632	12.9558	4.84007	1.29251e-05	0.000269358	2.9477
CD247	0.734767	12.097	4.83935	1.2957e-05	0.000269752	2.94533
C3orf59	-0.835586	10.6277	-4.8382	1.30083e-05	0.000270454	2.94155
MT1M	-0.963361	14.4822	-4.83801	1.30167e-05	0.000270454	2.94093
BAIAP2	0.698588	11.8676	4.83624	1.30954e-05	0.000271808	2.93515
TCF19	0.741004	9.27359	4.83596	1.3108e-05	0.000271808	2.93423
MIR1204	-1.28396	9.41379	-4.83236	1.32703e-05	0.00027455	2.92242
B4GALT5	-0.680421	13.0887	-4.83215	1.32798e-05	0.00027455	2.92174
C18orf10	0.603658	13.0913	4.82832	1.3455e-05	0.000277574	2.90917
MPST	0.60226	13.2627	4.82677	1.35266e-05	0.000278547	2.90408
GOLGA9P	-0.650428	9.15714	-4.82597	1.35633e-05	0.000279026	2.90148
SIN3B	-0.702087	11.0907	-4.82283	1.37099e-05	0.000281493	2.89117
RANGAP1	-0.653081	12.6057	-4.82282	1.37102e-05	0.000281493	2.89115
SLC20A1	-0.554851	13.9629	-4.82205	1.37465e-05	0.00028196	2.88861
OXCT2	-1.08936	10.7555	-4.82117	1.37876e-05	0.000282523	2.88575
MOCS2	0.731354	13.0895	4.81814	1.3931e-05	0.000284621	2.87583
SNORA67	-1.02088	11.7503	-4.81055	1.42968e-05	0.000290954	2.85098
GSTCD	1.19821	10.6193	4.80991	1.43285e-05	0.000291067	2.84886
PUS7	-0.609617	12.2722	-4.80987	1.43304e-05	0.000291067	2.84873
C11orf47	-0.818267	9.75676	-4.80764	1.44395e-05	0.000292961	2.84145
FGFR1	-0.752056	10.0731	-4.8074	1.44517e-05	0.000292961	2.84064
ZNF253	0.912825	9.76786	4.8066	1.44909e-05	0.000293469	2.83805
TMEM64	0.893328	12.602	4.80111	1.47649e-05	0.000298438	2.82009
NXF1	-0.504552	11.9255	-4.7995	1.48465e-05	0.000299505	2.81481
NAP1L2	0.599772	8.78723	4.79402	1.51264e-05	0.000304857	2.7969
KANK2	1.07445	9.95705	4.79154	1.52549e-05	0.000307148	2.7888
KIF22	1.21315	11.3208	4.78828	1.54254e-05	0.000309683	2.77814
ZNF214	0.772956	8.84589	4.78694	1.5496e-05	0.000310801	2.77377
SEC14L4	0.674001	13.5462	4.78533	1.55816e-05	0.000312217	2.76849
TSPAN13	-0.765915	12.8199	-4.7846	1.56204e-05	0.000312473	2.7661
CD7	0.859853	11.1074	4.78092	1.58172e-05	0.000316025	2.7541
GNAO1	1.51121	11.5821	4.77976	1.58801e-05	0.000316978	2.7503
CCDC125	0.633641	10.5554	4.77945	1.5897e-05	0.000317011	2.74928
NCRNA00152	-1.55006	10.8218	-4.77901	1.59207e-05	0.000317181	2.74785
NAALADL2	0.658281	9.38774	4.77847	1.59498e-05	0.000317456	2.7461
FLJ13305	1.09361	10.0334	4.77427	1.61798e-05	0.000321727	2.73238
BRPF1	-0.767111	13.0864	-4.77336	1.62302e-05	0.000322349	2.7294
C12orf69	0.570493	9.16255	4.77309	1.62449e-05	0.000322349	2.72853
ZNF658	0.810085	11.5521	4.77015	1.64085e-05	0.000324722	2.71893
C2orf82	1.55429	11.4409	4.76976	1.64306e-05	0.000324834	2.71764
NAMPT	-0.558604	13.9125	-4.76941	1.64498e-05	0.000324834	2.71652
RPS6KA6	0.581723	9.73764	4.76694	1.65888e-05	0.000327048	2.70845
EGR1	-1.50994	13.2888	-4.76393	1.67596e-05	0.0003298	2.69864
MMRN1	-0.622871	12.7476	-4.76358	1.67794e-05	0.0003298	2.69751
ELOVL6	0.568202	13.7126	4.76231	1.68522e-05	0.000330674	2.69336
CYB561	0.69745	10.376	4.76136	1.69072e-05	0.000331441	2.69024
STK17A	-0.730208	10.3182	-4.76032	1.69672e-05	0.000332005	2.68684
CRB3	0.580269	12.4874	4.7603	1.69678e-05	0.000332005	2.68681
MLKL	-0.678715	12.7972	-4.75689	1.71662e-05	0.000335027	2.67567
EXOD1	0.635379	10.3336	4.75654	1.71866e-05	0.000335027	2.67453
MPZL2	0.521828	13.0827	4.7557	1.72359e-05	0.000335645	2.67179
C12orf34	-0.844069	11.6589	-4.75529	1.726e-05	0.000335645	2.67045
IRAK2	-0.59416	11.927	-4.75517	1.72667e-05	0.000335645	2.67008
BDNFOS	0.694516	9.66084	4.75402	1.73345e-05	0.000336648	2.66632
TRPS1	0.574374	8.95705	4.75337	1.73731e-05	0.000337084	2.66419
RPGR	-0.951269	10.8976	-4.75301	1.73942e-05	0.000337178	2.66303
TOM1L1	0.599671	13.4159	4.75251	1.74239e-05	0.00033744	2.66139
FNDC4	-0.68943	13.0027	-4.75168	1.74732e-05	0.00033808	2.65869
BRI3	0.659111	13.708	4.75076	1.75276e-05	0.000338503	2.65571
PLA2G1B	0.995799	9.13461	4.74824	1.76787e-05	0.000340782	2.64748
XPNPEP3	-0.736509	10.0052	-4.74797	1.76947e-05	0.000340782	2.64662
PDZK1	0.996153	11.766	4.74523	1.78603e-05	0.000343655	2.63769
CASP8AP2	0.972776	10.1581	4.74479	1.78871e-05	0.000343851	2.63626
FOXP1	-0.952352	10.8697	-4.74404	1.79328e-05	0.000344412	2.63381
CEP250	0.648553	9.6797	4.74375	1.79508e-05	0.00034444	2.63285
TSPAN17	0.930665	12.561	4.74288	1.80036e-05	0.000345136	2.63004
ODF2	-0.541186	12.3964	-4.74217	1.80474e-05	0.000345657	2.62771
KIAA1161	1.0089	11.338	4.74126	1.81031e-05	0.000346087	2.62476
CMTM4	1.03405	11.1563	4.74092	1.81244e-05	0.000346176	2.62363
ABCA11	0.734864	9.61468	4.73924	1.82278e-05	0.000347832	2.61818
ERF	-0.555808	12.2122	-4.73895	1.82459e-05	0.000347858	2.61723
HAL	-0.650102	13.3654	-4.73739	1.8343e-05	0.000349389	2.61215
NKRF	-0.718033	10.7638	-4.73643	1.8403e-05	0.000350212	2.60902
SLC26A6	0.771505	10.5228	4.73458	1.85189e-05	0.000352097	2.603
ODF3L1	-1.29603	9.55067	-4.73413	1.85474e-05	0.000352316	2.60153
VRK1	0.834273	11.5181	4.73085	1.87551e-05	0.000355648	2.59086
FLJ20309	-0.620324	10.8015	-4.73061	1.87707e-05	0.000355648	2.59007
OIP5	0.783605	10.8394	4.72917	1.88623e-05	0.000356994	2.58541
MLH3	-0.567181	10.9582	-4.72702	1.90007e-05	0.000359094	2.5784
DNHD1	-0.739406	9.47912	-4.72691	1.90077e-05	0.000359094	2.57805
RNF135	0.770249	11.0721	4.72657	1.90298e-05	0.000359185	2.57694
IL10	-0.922497	9.66506	-4.72608	1.90615e-05	0.000359457	2.57534
PLEKHF1	-0.610842	11.9317	-4.72473	1.91489e-05	0.000360779	2.57096
CD59	-0.515797	11.7641	-4.72344	1.92329e-05	0.000361706	2.56677
SNORA1	-1.00356	11.1618	-4.72175	1.93439e-05	0.000363138	2.56126
ITPR1	-0.691889	12.5917	-4.72123	1.93778e-05	0.000363439	2.55958
SYTL5	0.818011	9.55852	4.72097	1.93948e-05	0.000363439	2.55874
FLJ42393	-0.934436	9.32572	-4.72058	1.94208e-05	0.000363599	2.55745
EPO	-1.1426	9.84465	-4.71992	1.94645e-05	0.00036409	2.5553
FBXL17	0.924986	10.1295	4.71964	1.94831e-05	0.00036411	2.55439
MAP1LC3B	-0.710284	12.8468	-4.71927	1.95075e-05	0.000364239	2.55319
LGALS3BP	1.12579	10.7176	4.71893	1.95297e-05	0.000364326	2.5521
MRPS14	0.661494	12.357	4.7176	1.96178e-05	0.000365334	2.54779
VAMP3	0.542409	12.6043	4.71759	1.96188e-05	0.000365334	2.54774
VAV2	0.653426	11.5819	4.71653	1.96898e-05	0.000366328	2.54428
RALGPS1	0.988184	11.4254	4.71625	1.97079e-05	0.000366339	2.5434
JMJD6	-0.659431	9.74034	-4.71428	1.98402e-05	0.000368141	2.53699
DHX57	0.537013	9.24235	4.71299	1.99272e-05	0.000369425	2.5328
MUM1	0.790018	10.7432	4.71152	2.00268e-05	0.000370362	2.52803
SLC22A7	0.537643	14.2463	4.71146	2.00311e-05	0.000370362	2.52783
FAM129A	-1.01573	11.879	-4.71087	2.00714e-05	0.000370778	2.5259
FAM53A	0.941732	9.98855	4.70899	2.01994e-05	0.000372811	2.51981
SOX17	-1.12445	10.5702	-4.70187	2.06935e-05	0.000381593	2.49667
NPAL3	0.868227	10.1493	4.70031	2.08032e-05	0.000383275	2.49161
FSCN1	0.617345	12.7772	4.6995	2.086e-05	0.000383983	2.489
C5orf53	0.636281	12.3524	4.69859	2.09248e-05	0.000384835	2.48603
SEC14L3	1.00227	9.61047	4.69611	2.11012e-05	0.000387624	2.47799
ZNF460	-0.822037	12.0521	-4.69233	2.13734e-05	0.000391701	2.46572
KIAA0773	-1.09966	9.36985	-4.69116	2.14581e-05	0.000392883	2.46193
ANKRD43	0.927667	9.4907	4.69092	2.14756e-05	0.000392883	2.46115
MICALCL	-0.741423	10.7759	-4.68732	2.17396e-05	0.000397014	2.44946
FNDC5	0.969346	13.0739	4.68615	2.18253e-05	0.00039823	2.44569
PAFAH1B3	0.79556	11.3575	4.68518	2.18976e-05	0.0003992	2.44252
PMP22	-0.689652	12.9778	-4.6817	2.21569e-05	0.000403221	2.43125
HTR2B	1.02727	11.8605	4.68133	2.21848e-05	0.000403376	2.43005
SASS6	0.61519	10.5218	4.67957	2.23175e-05	0.00040517	2.42434
WDR73	-0.544122	12.0925	-4.6795	2.23224e-05	0.00040517	2.42413
DLX4	-0.538511	8.50342	-4.67797	2.24381e-05	0.000406805	2.41918
SNHG1	-0.717639	12.5277	-4.6778	2.24516e-05	0.000406805	2.41861
KANK4	1.09295	12.5951	4.67577	2.26061e-05	0.000409248	2.41204
C3orf36	-0.884672	9.67175	-4.67538	2.26361e-05	0.000409371	2.41077
RFC5	0.587757	12.0725	4.67447	2.27059e-05	0.000409805	2.40783
JMJD5	1.55769	10.295	4.67332	2.27943e-05	0.00041087	2.4041
SNAPC2	0.548375	12.0573	4.67283	2.28319e-05	0.000411192	2.40253
GBP7	0.71137	13.4631	4.6715	2.29348e-05	0.000412687	2.39822
EDAR	0.894626	9.47315	4.67087	2.2984e-05	0.000413058	2.39617
ZMAT3	1.01748	11.8319	4.67073	2.29951e-05	0.000413058	2.39571
TRIP6	0.694912	12.7663	4.66906	2.31254e-05	0.000414987	2.3903
SPRY2	-0.52189	12.8444	-4.66884	2.31423e-05	0.000414987	2.3896
SMCR7	0.562866	9.45044	4.66843	2.31747e-05	0.000415209	2.38827
TTC39B	-0.667904	12.879	-4.66814	2.31971e-05	0.000415254	2.38734
MNT	-0.744274	12.6251	-4.6664	2.3334e-05	0.000417347	2.38171
FAM116B	0.802064	10.2697	4.66509	2.34378e-05	0.000418842	2.37746
C3orf63	0.561332	11.6044	4.66437	2.34954e-05	0.000419511	2.37511
NQO2	0.722397	12.6039	4.66275	2.36239e-05	0.000421446	2.36989
TMEM182	0.909229	9.77829	4.65918	2.39111e-05	0.000426185	2.35833
LCLAT1	0.580293	13.053	4.65894	2.39306e-05	0.000426185	2.35755
LSS	1.07008	13.1158	4.65806	2.40019e-05	0.000426726	2.3547
MCM2	0.932894	9.75514	4.65761	2.40379e-05	0.000427001	2.35326
ZSCAN12L1	-0.960064	10.0161	-4.65694	2.4093e-05	0.000427615	2.35107
FAM134B	-0.703536	13.7506	-4.65579	2.41863e-05	0.000428905	2.34737
P4HA2	0.923714	11.2879	4.65493	2.42566e-05	0.000429786	2.3446
ACBD4	0.990482	10.2627	4.65451	2.42913e-05	0.000430035	2.34323
FAM47E	1.1309	9.95955	4.65144	2.45447e-05	0.000434151	2.3333
GRAMD4	-1.21041	12.8227	-4.65099	2.45824e-05	0.000434449	2.33183
BCL9	0.759301	9.8399	4.64553	2.50396e-05	0.000441405	2.3142
C2orf24	0.736035	12.4797	4.64407	2.5163e-05	0.000443206	2.30949
MOGAT3	0.820925	9.91634	4.64173	2.53633e-05	0.000445979	2.30191
FAM105A	0.731169	9.84685	4.64122	2.5407e-05	0.00044637	2.30026
FLJ20674	0.64146	12.4118	4.64012	2.55013e-05	0.00044689	2.29671
TRIM14	0.905419	11.6237	4.64001	2.55109e-05	0.00044689	2.29635
PIK3R2	0.688766	12.8729	4.63964	2.55427e-05	0.00044689	2.29516
HIST2H4A	0.60928	9.51032	4.63963	2.55439e-05	0.00044689	2.29512
HCG26	0.580385	8.69153	4.6374	2.57368e-05	0.000449886	2.28792
AMY1A	-0.815214	12.8205	-4.63634	2.58291e-05	0.000451121	2.2845
ZC4H2	0.967885	12.0551	4.63308	2.61141e-05	0.000455717	2.274
FLJ40453	-1.12635	11.2836	-4.63263	2.61541e-05	0.000456032	2.27253
GPM6B	-1.21452	10.833	-4.6301	2.63788e-05	0.000459565	2.26435
ZNF675	0.614104	9.1099	4.62971	2.64134e-05	0.000459783	2.26309
C10orf125	1.03966	12.7501	4.62113	2.71888e-05	0.000471702	2.23542
PLEKHA6	0.553944	11.9335	4.62059	2.72379e-05	0.000472161	2.23369
C12orf30	-0.620731	11.7199	-4.62034	2.72616e-05	0.000472179	2.23286
TIGIT	0.500969	9.15784	4.61846	2.74345e-05	0.000474156	2.22681
MMACHC	0.763672	12.8927	4.61815	2.74629e-05	0.000474156	2.22582
C4orf27	0.573845	13.0441	4.61801	2.74764e-05	0.000474156	2.22535
TUBG1	0.557083	12.5268	4.61786	2.74896e-05	0.000474156	2.22489
C1orf93	0.563321	11.6716	4.6165	2.76162e-05	0.000475945	2.2205
KALRN	-0.759282	9.48187	-4.61562	2.76983e-05	0.00047689	2.21766
LILRA5	-0.837525	10.5943	-4.61542	2.77168e-05	0.00047689	2.21702
MAL	-1.07058	9.70992	-4.61499	2.77572e-05	0.000477179	2.21563
RFC1	0.53553	12.3556	4.61475	2.77795e-05	0.000477179	2.21486
ZNF329	0.52491	12.2251	4.6127	2.79726e-05	0.000480101	2.20823
PMS2L5	1.0045	11.3936	4.6122	2.80196e-05	0.000480511	2.20663
RNF170	0.590886	13.017	4.61141	2.80938e-05	0.000481322	2.2041
AHDC1	-0.908385	11.3696	-4.61121	2.81131e-05	0.000481322	2.20344
CYHR1	1.07836	10.7789	4.60972	2.82547e-05	0.000483348	2.19864
SLC5A11	-0.748374	9.47014	-4.60917	2.83067e-05	0.000483839	2.19688
TIGD1	-0.760188	10.742	-4.60308	2.88938e-05	0.000492987	2.17725
YIF1B	0.91826	11.4961	4.60288	2.89129e-05	0.000492987	2.17662
ANKDD1A	-0.75505	10.5278	-4.60225	2.89743e-05	0.000493631	2.17459
C14orf93	0.533127	11.7854	4.60068	2.91282e-05	0.000495846	2.16952
LACE1	0.634256	9.69512	4.59948	2.92457e-05	0.000497113	2.16567
ANKRD16	-0.58228	10.9096	-4.5992	2.92738e-05	0.000497113	2.16475
GJA1	-0.953659	11.8388	-4.59852	2.93406e-05	0.000497834	2.16257
BCL2L11	-0.703401	11.2736	-4.59784	2.94075e-05	0.000497966	2.16039
C2CD4A	-1.04116	8.579	-4.59772	2.94201e-05	0.000497966	2.15998
ZNF606	0.560634	11.3214	4.59665	2.95262e-05	0.000498728	2.15654
FAHD2B	0.790228	9.59642	4.59646	2.95449e-05	0.000498728	2.15594
C5orf23	1.07946	10.0957	4.5963	2.9561e-05	0.000498728	2.15542
HPCA	-0.916463	8.6521	-4.59436	2.97546e-05	0.000500851	2.14917
ARG2	-1.15239	9.93285	-4.5943	2.97601e-05	0.000500851	2.149
C6orf211	0.834751	12.5683	4.59407	2.97831e-05	0.000500851	2.14826
IGFBP1	-2.23145	12.6253	-4.59407	2.97831e-05	0.000500851	2.14826
LOC731314	-0.528958	10.6091	-4.59338	2.98525e-05	0.000501613	2.14604
ABHD8	1.1474	10.6592	4.59143	3.00495e-05	0.000504125	2.13974
SLC46A1	0.641565	10.6341	4.59142	3.00504e-05	0.000504125	2.13972
FLJ10213	-0.934387	11.5353	-4.58813	3.03848e-05	0.000509325	2.12913
IARS	-0.668273	10.661	-4.58729	3.047e-05	0.000509747	2.12646
KCTD18	0.875821	11.9774	4.58716	3.04834e-05	0.000509747	2.12604
BDH1	0.515408	13.843	4.5858	3.06232e-05	0.000511673	2.12166
SMCR5	-1.15562	10.263	-4.58516	3.06894e-05	0.000511888	2.1196
OSM	-0.898788	8.91042	-4.58515	3.0691e-05	0.000511888	2.11955
HIST2H2BE	0.90852	9.81256	4.58496	3.07098e-05	0.000511888	2.11896
ASF1A	0.716162	11.696	4.58433	3.07753e-05	0.000512188	2.11693
CNKSR3	0.579148	12.9582	4.58431	3.0777e-05	0.000512188	2.11687
PIGF	0.589094	12.6156	4.58347	3.08641e-05	0.000512983	2.11417
UST	-0.559392	11.185	-4.57952	3.12768e-05	0.000518726	2.10147
ANLN	0.529963	9.32143	4.57935	3.12945e-05	0.000518726	2.10093
AVPR1A	-1.65636	11.8455	-4.57777	3.14615e-05	0.000520666	2.09584
NLRX1	0.657371	11.6419	4.57671	3.15735e-05	0.00052169	2.09245
SLC12A1	1.4911	9.16846	4.57502	3.17535e-05	0.000523832	2.08701
CSF2RB	-0.709807	9.94655	-4.57404	3.18588e-05	0.000525153	2.08385
VEGFC	-0.655928	11.3106	-4.57376	3.18884e-05	0.000525225	2.08296
PDE6D	0.995609	11.0989	4.57185	3.20933e-05	0.000527493	2.07684
NEIL2	0.811179	10.7558	4.57031	3.22608e-05	0.000529682	2.07186
SLCO4A1	-0.678269	8.64341	-4.5679	3.2522e-05	0.000533131	2.06415
SYT17	0.598645	11.1792	4.56592	3.27394e-05	0.000535648	2.05779
BUB1	0.892396	8.69692	4.5658	3.27527e-05	0.000535648	2.0574
PRR22	-1.02502	9.72976	-4.56315	3.30457e-05	0.000540015	2.04888
EMR3	-0.938427	9.97743	-4.56271	3.30946e-05	0.00054039	2.04747
BMPR1A	0.691499	9.07052	4.56176	3.31999e-05	0.000541259	2.04444
EIF2C4	0.61475	11.3325	4.56102	3.32826e-05	0.000542183	2.04206
SNX21	0.524679	10.7672	4.56077	3.33103e-05	0.00054221	2.04126
ANGPT2	-1.00907	11.7149	-4.55883	3.3528e-05	0.000545327	2.03504
ZNF473	-0.608964	12.1795	-4.55788	3.36351e-05	0.000546385	2.03199
ASTE1	0.826561	10.4427	4.55584	3.38667e-05	0.000549121	2.02543
ABCC6P2	0.90091	9.59133	4.55549	3.39064e-05	0.000549336	2.02431
GPR27	-0.916692	8.98069	-4.55498	3.39644e-05	0.000549421	2.02268
MAP6D1	-0.72492	10.7902	-4.55214	3.42894e-05	0.000553336	2.01358
NAV2	-0.52183	12.7733	-4.55194	3.43128e-05	0.000553336	2.01293
FRK	0.523908	12.5575	4.54743	3.48357e-05	0.000561014	1.99847
GRHL1	-0.870759	10.5481	-4.54737	3.48428e-05	0.000561014	1.99828
ZNF462	-0.855817	11.3366	-4.545	3.51206e-05	0.00056505	1.99069
SLC25A43	0.649212	12.1951	4.5446	3.5168e-05	0.000565377	1.9894
PRKACB	0.536163	12.5309	4.54415	3.52205e-05	0.000565783	1.98798
HSPBAP1	-0.578192	11.3861	-4.54324	3.5328e-05	0.000566637	1.98506
PLEKHO2	-0.599488	11.9995	-4.54176	3.55034e-05	0.000568717	1.98033
HS6ST3	-0.823303	8.52468	-4.54146	3.55397e-05	0.000568717	1.97936
MGC62100	0.803793	10.7312	4.54067	3.56335e-05	0.00056939	1.97684
DRD1	0.614208	9.03403	4.53944	3.57817e-05	0.000571272	1.97287
GPR68	0.670351	9.287	4.53821	3.59295e-05	0.000573193	1.96893
SREBF1	0.610083	12.8645	4.53741	3.6025e-05	0.000574276	1.9664
TMEM86A	0.836796	10.3561	4.53712	3.60604e-05	0.000574388	1.96546
COG4	0.720202	9.85074	4.53667	3.61148e-05	0.000574388	1.96402
HELLS	0.631669	10.048	4.53592	3.62052e-05	0.000575247	1.96163
ZBED4	-0.586253	11.6761	-4.53577	3.6224e-05	0.000575247	1.96113
EPHA1	1.05205	11.7791	4.53202	3.66824e-05	0.000580754	1.94912
ADAMTS4	-0.990536	8.41879	-4.53049	3.68708e-05	0.000583293	1.94422
AGPAT4	-0.663215	10.2531	-4.52997	3.69345e-05	0.000583294	1.94258
NFKB1	-0.531413	12.3029	-4.52936	3.70102e-05	0.000583724	1.94062
KCNE4	-0.936508	8.96638	-4.52665	3.73474e-05	0.000588151	1.93196
ZER1	0.568182	11.3174	4.52436	3.76356e-05	0.000592241	1.92461
ZNF503	-0.590864	12.1085	-4.52309	3.77955e-05	0.000594308	1.92056
BEND3	-1.14566	10.5111	-4.52282	3.78296e-05	0.000594397	1.9197
PRRG2	1.00753	9.74034	4.52152	3.79951e-05	0.000596546	1.91553
DIS3L	0.721445	12.0472	4.51991	3.82001e-05	0.000599313	1.91039
LY6G5B	-0.965939	9.89139	-4.51915	3.82971e-05	0.000600382	1.90797
OAS2	0.61943	14.0176	4.51735	3.85287e-05	0.000603559	1.90221
NRIP3	-0.896531	9.41627	-4.51601	3.87022e-05	0.000605821	1.89792
ZNF552	0.677608	9.01216	4.5154	3.87803e-05	0.000606199	1.89599
SCAND3	0.574902	10.0529	4.51251	3.91571e-05	0.000611103	1.88676
ABCC6	1.16011	11.9075	4.51169	3.92652e-05	0.000612331	1.88413
RABL3	0.556257	12.7323	4.51096	3.93613e-05	0.000613087	1.88179
DFNA5	0.953954	11.3174	4.51087	3.93725e-05	0.000613087	1.88152
STRA13	0.54252	13.3398	4.51024	3.9456e-05	0.000613927	1.8795
USP51	0.69315	10.4982	4.50925	3.95868e-05	0.000615043	1.87633
LIPN	-1.21547	9.38687	-4.50874	3.96539e-05	0.000615626	1.87472
JAK3	-0.826756	9.55314	-4.50843	3.96958e-05	0.000615817	1.87371
HMG20A	0.667289	12.508	4.50757	3.98095e-05	0.000616663	1.87098
MTHFD2L	-0.833018	10.7666	-4.50592	4.00297e-05	0.000619611	1.86571
CBX4	0.808125	9.49358	4.5048	4.01804e-05	0.000621482	1.86212
HOXD13	-1.1022	8.86541	-4.50262	4.04745e-05	0.000625566	1.85516
ERMAP	0.584038	12.428	4.49799	4.11045e-05	0.000634714	1.84041
SHD	1.24432	12.5056	4.49705	4.12345e-05	0.000635897	1.83739
ZNF33A	0.647636	12.3188	4.49642	4.1321e-05	0.00063676	1.83539
KLF4	-1.37774	10.2304	-4.49399	4.16585e-05	0.000641485	1.82762
RIN1	-0.803299	9.46768	-4.4937	4.16988e-05	0.000641631	1.8267
WT1	-1.11692	9.47185	-4.48288	4.3233e-05	0.000662789	1.7922
CAP2	0.722299	11.5575	4.4818	4.33884e-05	0.000664682	1.78878
NCAPD2	0.570052	12.0152	4.47597	4.42412e-05	0.00067675	1.7702
EI24	0.712693	12.816	4.47523	4.435e-05	0.000677917	1.76785
C20orf46	-0.970267	9.97065	-4.47462	4.44401e-05	0.000678795	1.76592
CTTNBP2	0.51424	8.64257	4.47056	4.50467e-05	0.000686549	1.75297
FAM50B	0.784596	12.0789	4.46947	4.52104e-05	0.000688541	1.74951
DNAJC27	-0.751562	11.1345	-4.46854	4.53499e-05	0.000690161	1.74657
PIR	0.789629	12.5734	4.46563	4.57918e-05	0.000696377	1.73731
EPB41L4A	0.663663	11.0623	4.46535	4.58359e-05	0.000696539	1.7364
C6orf114	-0.858212	10.5363	-4.46485	4.59123e-05	0.000696683	1.73481
ANKRD5	0.744903	11.3468	4.46312	4.61768e-05	0.000700186	1.72932
DDX21	-0.632395	12.781	-4.46264	4.62515e-05	0.000700808	1.72778
C6orf129	1.24465	10.4885	4.45921	4.67833e-05	0.000708351	1.71687
C6orf203	0.910961	9.67764	4.45697	4.71324e-05	0.000712599	1.70978
PHYHIPL	-0.982008	11.4061	-4.45628	4.72422e-05	0.000713001	1.70756
NCAPG2	1.0271	10.2772	4.45615	4.72617e-05	0.000713001	1.70716
ALG1	0.596253	10.376	4.45401	4.75994e-05	0.000716681	1.70037
C11orf68	0.726355	10.4353	4.45395	4.76089e-05	0.000716681	1.70018
GPNMB	0.862242	11.4787	4.45267	4.78132e-05	0.00071858	1.69609
SH2D4A	0.846423	12.4701	4.45244	4.78501e-05	0.00071858	1.69535
JUB	1.04889	11.5952	4.45141	4.80144e-05	0.000719299	1.69208
CCDC112	0.789834	8.96917	4.45134	4.80247e-05	0.000719299	1.69188
RPS6KA1	1.00448	10.8607	4.45027	4.81971e-05	0.000720845	1.68846
PDZK1P1	0.701151	8.61124	4.44829	4.85155e-05	0.000724565	1.68218
KEAP1	0.564871	12.6955	4.44779	4.85965e-05	0.000724979	1.68059
SORCS2	0.933751	10.2399	4.44769	4.86128e-05	0.000724979	1.68026
RAX2	-1.3075	11.3923	-4.44706	4.87141e-05	0.000725873	1.67828
SPATA18	1.2357	11.127	4.44688	4.87425e-05	0.000725873	1.67772
ARVCF	0.635089	9.69072	4.44581	4.89174e-05	0.000727957	1.6743
PNPLA3	1.07753	10.6741	4.44536	4.89902e-05	0.00072852	1.67289
KLF13	0.766302	12.2843	4.44404	4.92058e-05	0.000730681	1.6687
AGAP8	-0.698454	11.9905	-4.44282	4.94066e-05	0.000732619	1.66481
ATP11C	0.629498	13.4629	4.44036	4.98116e-05	0.000738098	1.65702
C22orf29	0.741032	11.2345	4.4382	5.0172e-05	0.000741854	1.65014
USP49	-0.97993	10.1904	-4.43228	5.11689e-05	0.000756057	1.63137
SH2D1A	0.651624	11.0849	4.42873	5.17766e-05	0.000763995	1.62011
FBLN7	0.812813	10.312	4.42871	5.17795e-05	0.000763995	1.62006
ELOVL1	0.729744	10.9398	4.42736	5.20131e-05	0.000766898	1.61577
CBR1	0.672068	13.2399	4.42213	5.29234e-05	0.000778666	1.59921
GFRA1	0.866962	12.6041	4.42177	5.29874e-05	0.000779057	1.59806
CTDSPL	0.521255	13.4253	4.4191	5.34589e-05	0.000785434	1.58961
ASB8	0.530963	13.4848	4.41571	5.40645e-05	0.000793212	1.57887
DGCR2	0.581826	11.2995	4.4131	5.45342e-05	0.000799541	1.57062
DNAH17	-0.668557	8.96167	-4.41261	5.46235e-05	0.000800286	1.56906
PPIH	0.64033	11.6114	4.41227	5.46858e-05	0.000800635	1.56797
C1orf89	0.710808	9.95473	4.40829	5.54118e-05	0.000810125	1.5554
DHFR	0.545166	12.9045	4.40623	5.57918e-05	0.000815108	1.54888
WDR45	-0.569064	11.9541	-4.40531	5.59627e-05	0.000817014	1.54596
BMP2	-0.666031	11.4836	-4.40457	5.60993e-05	0.000817014	1.54364
CMTM2	-1.32513	9.40322	-4.40453	5.61079e-05	0.000817014	1.54349
KIF18A	0.500812	8.54514	4.40416	5.61771e-05	0.000817014	1.54232
PLEKHG6	0.729617	10.6547	4.40396	5.62127e-05	0.000817014	1.54171
CXCL9	1.31432	9.99117	4.40393	5.62187e-05	0.000817014	1.54161
ISG15	1.00077	12.2771	4.40384	5.62362e-05	0.000817014	1.54131
NLRC3	0.639676	10.1775	4.40285	5.64216e-05	0.000819136	1.53817
SLC23A2	-0.53238	13.7034	-4.4009	5.67878e-05	0.000823304	1.53201
ZNF28	0.70216	11.6544	4.40036	5.68886e-05	0.000823653	1.53031
ANXA13	1.38084	11.9323	4.40035	5.6891e-05	0.000823653	1.53027
FN3K	0.872643	11.2518	4.39986	5.69828e-05	0.000824409	1.52874
ADAMTS5	0.840785	11.2279	4.39467	5.79713e-05	0.000838128	1.51234
ACRC	-0.652541	10.8088	-4.39401	5.80984e-05	0.00083933	1.51025
CPOX	1.08834	11.3595	4.39065	5.87494e-05	0.000846438	1.49963
NNMT	-0.92491	13.9242	-4.38976	5.89229e-05	0.000848351	1.49682
EPB49	1.20972	11.3507	4.38874	5.91216e-05	0.000850623	1.49361
ONECUT1	0.537254	13.3475	4.38589	5.9682e-05	0.000857501	1.48462
ADCY10	-0.958017	10.8786	-4.3841	6.00379e-05	0.000862019	1.47895
IL15RA	-1.09324	9.57065	-4.38385	6.00883e-05	0.000862149	1.47815
RPP30	0.524208	10.0783	4.38322	6.02122e-05	0.000863331	1.47618
NPM2	1.10596	9.00388	4.38019	6.08198e-05	0.000870924	1.46661
MALAT1	-0.82303	10.0657	-4.37995	6.08672e-05	0.000870924	1.46587
TNFAIP8L3	-0.959473	10.3441	-4.37899	6.10619e-05	0.00087311	1.46283
NBR1	0.775637	11.2096	4.37743	6.13772e-05	0.000876414	1.45792
CHST9	1.24571	10.6472	4.3768	6.1506e-05	0.000877184	1.45592
IL2RA	-1.00666	9.95137	-4.37668	6.15311e-05	0.000877184	1.45553
NGFRAP1	0.513397	12.7541	4.37655	6.15575e-05	0.000877184	1.45512
RAPGEFL1	1.12515	9.72482	4.37427	6.20236e-05	0.000883222	1.44793
PIK3C2B	0.526086	12.5186	4.37174	6.25441e-05	0.000890024	1.43997
RNF144A	0.598233	8.90105	4.36899	6.3116e-05	0.00089755	1.43129
TRAF7	0.917813	10.8933	4.36822	6.32773e-05	0.000899229	1.42886
MIR573	-0.742528	9.98685	-4.36779	6.33659e-05	0.000899873	1.42753
PIN4	0.882387	12.0327	4.36713	6.35052e-05	0.000900623	1.42543
RSHL1	-1.00229	8.98519	-4.36417	6.41287e-05	0.000908228	1.41612
LRRC19	1.61927	10.4594	4.36108	6.47874e-05	0.000915776	1.40638
ODC1	-0.932001	12.298	-4.36085	6.48376e-05	0.000915776	1.40565
TBC1D14	0.838955	12.2159	4.36012	6.49941e-05	0.000917214	1.40335
HDGF2	0.787123	11.7201	4.35996	6.50275e-05	0.000917214	1.40286
HRIHFB2122	0.824615	10.3744	4.35973	6.50766e-05	0.000917285	1.40214
FAM101B	-0.781376	10.9985	-4.3584	6.53636e-05	0.000919814	1.39795
NLRP9	-0.960337	9.16574	-4.35666	6.5741e-05	0.000923839	1.39246
LTB4R	-0.541891	10.2848	-4.35656	6.57634e-05	0.000923839	1.39214
C20orf77	-1.59981	10.6246	-4.35516	6.60679e-05	0.00092749	1.38774
EML2	0.874094	9.42185	4.35475	6.61566e-05	0.000928083	1.38646
CCDC146	0.803372	10.4661	4.35438	6.62372e-05	0.000928083	1.3853
SYN1	-1.21546	9.55179	-4.35435	6.62439e-05	0.000928083	1.3852
C11orf65	0.865312	11.0728	4.35326	6.64838e-05	0.000930818	1.38176
S100A8	-1.44888	11.3068	-4.35271	6.66036e-05	0.000931869	1.38004
HDAC8	0.820675	10.9029	4.35048	6.70957e-05	0.000938123	1.37303
TMEM41A	0.70897	11.944	4.34834	6.75726e-05	0.000943524	1.36628
CACHD1	0.635072	11.2381	4.34788	6.76751e-05	0.000944322	1.36484
HAPLN4	0.874265	9.67868	4.34721	6.78251e-05	0.000945781	1.36273
ACTG2	-1.72517	10.7835	-4.34631	6.80263e-05	0.000947952	1.35991
GNA15	-0.902663	10.1887	-4.34581	6.81388e-05	0.000948884	1.35833
PGPEP1	0.687098	11.7616	4.34549	6.8211e-05	0.000949255	1.35732
SLITRK6	0.814398	9.55397	4.34528	6.82587e-05	0.000949284	1.35666
C7orf54	-1.24756	12.1241	-4.3428	6.88182e-05	0.000955374	1.34888
XKR4	-0.866819	9.18074	-4.34263	6.88572e-05	0.000955374	1.34834
C14orf43	-0.78837	11.8341	-4.34241	6.89079e-05	0.000955374	1.34764
LOC653980	-0.821794	8.84067	-4.34233	6.89261e-05	0.000955374	1.34739
RPS6KA5	-0.774311	11.316	-4.34129	6.91633e-05	0.000957897	1.34411
ROGDI	0.515231	11.2189	4.34113	6.92001e-05	0.000957897	1.34361
ZGPAT	0.676353	13.5896	4.33829	6.98506e-05	0.000966258	1.3347
EBI2	-0.674966	12.0444	-4.33365	7.09291e-05	0.000979226	1.3201
KIAA0195	0.713185	10.7001	4.33324	7.10249e-05	0.000979899	1.31882
LOC493869	0.731231	11.1839	4.32976	7.18435e-05	0.000990537	1.3079
VCAN	-1.24546	11.9104	-4.32794	7.22748e-05	0.000995824	1.3022
SLC15A1	0.618992	12.3596	4.32725	7.24406e-05	0.000997448	1.30002
TOR3A	0.835123	11.7843	4.32411	7.31944e-05	0.0010066	1.29016
HYI	0.910844	11.9335	4.32319	7.34168e-05	0.00100834	1.28727
FLJ32011	-0.99159	8.9262	-4.32315	7.34252e-05	0.00100834	1.28716
KCTD13	-0.758869	10.9718	-4.32144	7.38397e-05	0.00101336	1.2818
ZNF533	1.16604	9.30696	4.32	7.41914e-05	0.00101752	1.27728
SEMA4B	-1.07258	10.4333	-4.3198	7.42404e-05	0.00101752	1.27665
METRNL	-0.867543	9.70047	-4.31753	7.47978e-05	0.00102388	1.26953
CDC45L	0.891279	9.19584	4.31751	7.48027e-05	0.00102388	1.26946
CDCP1	-0.824669	10.6075	-4.31657	7.50327e-05	0.00102571	1.26654
CHEK2	0.861412	11.5002	4.31656	7.50352e-05	0.00102571	1.26651
PIWIL2	-0.644701	9.57658	-4.31561	7.52715e-05	0.00102759	1.26351
ANK2	-0.762722	10.7122	-4.31515	7.53853e-05	0.00102847	1.26208
MYPOP	0.539967	12.4597	4.31086	7.64564e-05	0.00104104	1.24864
CAMTA1	-0.61954	10.1553	-4.31049	7.65506e-05	0.00104164	1.24747
C11orf17	0.968652	11.5907	4.30893	7.69435e-05	0.00104562	1.2426
TLR2	-0.909441	9.65091	-4.30866	7.70117e-05	0.00104586	1.24175
NUDT16L1	0.851765	11.7227	4.30734	7.73471e-05	0.00104905	1.23762
SPATA3	-1.32518	9.6068	-4.30652	7.75575e-05	0.00105122	1.23503
ANKMY2	0.630667	12.0362	4.30526	7.78797e-05	0.0010549	1.23108
E2F6	-0.720393	12.7215	-4.30475	7.80085e-05	0.00105596	1.22951
LOC347487	0.636281	9.27534	4.30191	7.87409e-05	0.00106404	1.22061
ITGB7	0.776342	9.41449	4.30186	7.87544e-05	0.00106404	1.22045
ADORA1	0.703819	9.57979	4.30184	7.87593e-05	0.00106404	1.22039
BIVM	0.796445	12.8232	4.30165	7.88102e-05	0.00106404	1.21978
KENAE	0.703136	10.0033	4.30102	7.8973e-05	0.00106555	1.21781
SLC7A1	-1.35059	9.93642	-4.3007	7.90562e-05	0.00106598	1.21681
CDT1	0.765876	8.90591	4.29536	8.0456e-05	0.00108345	1.2001
ALOX5AP	-0.697279	12.2921	-4.29436	8.07216e-05	0.00108632	1.19696
TMEM200B	0.57124	8.99711	4.29314	8.10441e-05	0.00108926	1.19317
AQP11	0.90778	13.0273	4.2921	8.13206e-05	0.00109156	1.18993
SNORA77	-0.706155	9.2278	-4.29173	8.14213e-05	0.00109207	1.18875
MCM5	0.888673	9.77191	4.28821	8.23681e-05	0.00110207	1.17775
SCGB3A1	-1.11254	10.711	-4.28754	8.25478e-05	0.00110377	1.17567
MAP2K6	0.561949	8.79682	4.28655	8.2817e-05	0.00110665	1.17257
FICD	-1.05205	11.4602	-4.28332	8.3701e-05	0.00111775	1.16247
GPR144	-0.724464	8.4437	-4.28302	8.37844e-05	0.00111815	1.16152
SIX3	-1.00963	9.2743	-4.27962	8.47238e-05	0.00112923	1.15091
IYD	0.735826	12.936	4.2787	8.49797e-05	0.00113056	1.14804
PCDH20	-1.06035	9.48475	-4.27868	8.49859e-05	0.00113056	1.14797
TBC1D2	0.710672	11.5059	4.27802	8.51693e-05	0.00113227	1.14592
IFT52	0.82014	10.4488	4.27622	8.56747e-05	0.00113827	1.14029
SLC25A12	-0.758733	11.0933	-4.27544	8.58932e-05	0.00114044	1.13787
C17orf75	0.632264	11.8924	4.27481	8.60723e-05	0.00114141	1.13588
YEATS2	0.65681	9.10391	4.2745	8.61591e-05	0.00114179	1.13492
PTPRJ	0.627357	11.4492	4.27245	8.67391e-05	0.00114801	1.12854
CDKN1A	-0.560177	13.9857	-4.26782	8.80659e-05	0.0011636	1.1141
C5orf4	0.537653	13.3979	4.26776	8.80847e-05	0.0011636	1.11389
SLC7A5P1	-1.01534	9.06287	-4.2658	8.86511e-05	0.00117034	1.1078
HTRA4	-0.779993	9.7501	-4.26244	8.96329e-05	0.0011818	1.09732
ICAM4	-0.901194	9.02495	-4.25676	9.13182e-05	0.00120326	1.0796
PDGFRB	0.55356	12.535	4.25323	9.2379e-05	0.0012157	1.06861
CCDC77	0.599558	11.0128	4.25225	9.26764e-05	0.00121884	1.06556
KLHL3	0.894649	12.2984	4.25197	9.27594e-05	0.00121917	1.0647
MEX3B	0.544252	9.33045	4.24981	9.34182e-05	0.00122705	1.05797
TMEM177	0.771012	11.1156	4.2461	9.45604e-05	0.00124127	1.04642
NR4A3	-1.43373	9.4389	-4.24563	9.47066e-05	0.00124137	1.04495
GBP5	1.03315	11.4577	4.24237	9.57196e-05	0.00125254	1.03483
TCEA2	1.01073	12.189	4.24161	9.59597e-05	0.00125489	1.03245
DSG1	0.943868	11.3994	4.2401	9.64325e-05	0.00126028	1.02777
AIRE	-1.14063	11.3271	-4.23815	9.70512e-05	0.00126678	1.02169
ZNF771	-0.940295	10.6471	-4.23742	9.72834e-05	0.00126901	1.01942
MPPE1	0.729953	11.6698	4.23704	9.74038e-05	0.00126979	1.01824
VNN3	-0.887167	12.3434	-4.23673	9.75025e-05	0.00127028	1.01728
PLD6	0.959707	11.7891	4.23639	9.76106e-05	0.00127089	1.01623
IFFO2	-0.800502	12.0102	-4.23601	9.77321e-05	0.00127168	1.01504
OR2H1	-0.821365	8.84246	-4.2351	9.8022e-05	0.00127465	1.01223
CDK5RAP2	0.950946	12.4686	4.23371	9.84712e-05	0.0012797	1.00788
LOC440313	-1.21109	9.49612	-4.23344	9.85564e-05	0.00128	1.00706
NOVA2	-0.757446	9.2656	-4.23166	9.91326e-05	0.00128668	1.00151
FUT10	0.651259	10.0584	4.2274	0.000100522	0.00130228	0.988284
ZCWPW2	0.517544	9.85419	4.22656	0.000100798	0.0013047	0.985669
FGFR2	0.663671	11.0353	4.22645	0.000100834	0.0013047	0.985331
SH3BGR	0.764569	10.1189	4.22375	0.000101725	0.00131378	0.976968
DPH5	0.533533	12.7651	4.2223	0.000102211	0.00131842	0.972442
CRYBA4	-0.526346	8.87355	-4.21874	0.000103402	0.00133131	0.961425
SIRPB1	-1.04317	11.0187	-4.21834	0.000103537	0.0013315	0.960185
ITPK1	0.566304	12.6503	4.21832	0.000103545	0.0013315	0.960117
CNTLN	0.843788	11.1929	4.21759	0.000103793	0.00133304	0.957843
BAG1	-0.938782	11.2666	-4.2169	0.000104026	0.0013346	0.95571
PRR19	-0.80314	9.18272	-4.21685	0.000104042	0.0013346	0.955558
SNORA6	-0.919412	10.571	-4.21556	0.000104482	0.00133859	0.951548
GALNT11	0.57426	12.247	4.21474	0.000104761	0.00134134	0.949018
MPP5	0.689358	11.7516	4.21444	0.000104866	0.00134185	0.948067
RFC2	-0.685924	10.7482	-4.21287	0.000105404	0.00134709	0.943195
MATK	0.710629	11.2972	4.21153	0.000105866	0.00135199	0.93904
TMEM218	0.620373	12.5767	4.21138	0.000105917	0.00135199	0.93858
ACOT12	0.5777	14.4659	4.20725	0.000107352	0.00136817	0.925796
RBBP8	-0.629874	12.7193	-4.20667	0.000107555	0.00136817	0.924001
HAS1	-0.684064	8.76569	-4.20663	0.000107571	0.00136817	0.92386
LYRM2	0.923524	12.2237	4.2066	0.000107579	0.00136817	0.923786
C6orf27	-1.02017	9.77305	-4.20498	0.000108149	0.0013729	0.918761
AURKB	0.656662	8.45331	4.20184	0.000109261	0.00138448	0.909042
KRTAP10-1	-0.594514	8.97601	-4.20142	0.000109411	0.00138555	0.907735
AP4B1	-0.554788	12.1164	-4.19917	0.000110217	0.0013949	0.900766
SCNN1A	-0.554652	12.5714	-4.19873	0.000110374	0.00139604	0.89941
MIR758	-0.638367	8.8879	-4.19712	0.000110955	0.00140093	0.894421
MIR614	-0.643307	8.58104	-4.1971	0.000110963	0.00140093	0.894354
STX17	0.610704	12.2894	4.19669	0.00011111	0.00140109	0.893097
IL24	-1.57884	10.1684	-4.19544	0.000111564	0.00140597	0.88922
ETNK2	0.85807	13.301	4.1941	0.000112054	0.00141128	0.885062
LOC151300	-0.747675	8.76191	-4.1933	0.000112343	0.00141386	0.882609
ZNF366	0.628384	9.13455	4.19316	0.000112395	0.00141386	0.882173
PACRG	0.842181	10.7979	4.19134	0.000113064	0.00142109	0.876528
CHAC1	-0.784682	9.33591	-4.19123	0.000113105	0.00142109	0.876185
LOC338799	0.681618	9.46364	4.19054	0.000113359	0.00142342	0.874053
SH3RF2	0.715279	10.4093	4.19022	0.000113475	0.00142402	0.873081
INTS2	0.595341	12.3074	4.18891	0.000113961	0.00142924	0.869028
MIOX	-1.5565	10.0051	-4.18681	0.000114743	0.0014356	0.862524
CXCR4	-1.10772	12.1938	-4.18589	0.000115088	0.00143904	0.859679
HIF1AN	0.595997	11.2261	4.1842	0.000115723	0.00144579	0.854452
OGFOD2	0.585976	8.64844	4.18395	0.000115816	0.00144579	0.853687
TYSND1	0.6952	11.8311	4.18189	0.000116594	0.00145321	0.847329
CUEDC1	0.926486	9.64928	4.18143	0.000116769	0.00145321	0.845903
RPTOR	0.656002	9.25645	4.18106	0.000116911	0.00145321	0.844744
TTK	0.500969	8.88043	4.18096	0.00011695	0.00145321	0.844433
SAMM50	0.531571	13.0079	4.18089	0.000116976	0.00145321	0.844216
SAMD3	0.732802	10.1053	4.17736	0.000118326	0.0014672	0.833317
RAVER2	0.582153	10.0537	4.17691	0.0001185	0.0014676	0.831925
CD8A	0.867757	11.107	4.17476	0.000119328	0.00147699	0.825305
NAT2	0.797722	13.1737	4.17391	0.000119661	0.00147994	0.822662
HYAL2	-0.538867	12.0058	-4.17378	0.000119709	0.00147994	0.82228
NOM1	-0.566026	10.6658	-4.17255	0.00012019	0.001485	0.818473
LENG9	-0.638852	9.03011	-4.16904	0.000121568	0.00149759	0.807641
PCAF	0.799128	12.3243	4.16571	0.000122891	0.00151006	0.797368
EDA2R	0.58512	8.31921	4.1655	0.000122975	0.00151006	0.796717
SLC2A4RG	0.613579	13.2513	4.16545	0.000122996	0.00151006	0.796553
LOC401152	0.923503	11.139	4.1654	0.000123015	0.00151006	0.796405
ADRB1	-0.53521	8.96007	-4.1616	0.000124541	0.00152608	0.7847
SLC4A5	-0.685829	10.174	-4.1614	0.00012462	0.00152616	0.784095
PDE4B	-0.610675	12.1282	-4.15996	0.000125207	0.00153154	0.779634
GSTA4	1.06341	11.8328	4.15967	0.000125323	0.00153206	0.778758
NOS3	-0.724318	11.3421	-4.15705	0.000126392	0.00154423	0.770688
DNAJA4	-0.961866	10.6402	-4.15679	0.000126503	0.00154467	0.769861
ZFPM1	0.748625	9.50751	4.15586	0.000126882	0.00154839	0.76702
LRRC45	0.852387	9.83136	4.15467	0.000127375	0.00155302	0.763335
PKD2	0.940641	12.1371	4.15458	0.00012741	0.00155302	0.763072
CD2	0.678771	11.1862	4.15206	0.000128458	0.00156487	0.755298
QSOX2	-0.622149	11.3005	-4.14889	0.000129783	0.00157825	0.745552
PHPT1	0.511084	12.4913	4.14819	0.000130081	0.00157957	0.74338
CCDC114	-1.09555	9.21501	-4.14809	0.00013012	0.00157957	0.743095
RAD1	-0.946631	10.5698	-4.14747	0.000130381	0.00158116	0.741187
ZNF202	-0.534387	10.5332	-4.14592	0.000131041	0.00158798	0.736397
KCTD14	-1.02527	12.2339	-4.14345	0.000132096	0.00159797	0.728787
ANKRD47	-0.987421	10.7374	-4.14247	0.000132515	0.0016021	0.72578
MGC16703	-0.664541	10.6116	-4.14171	0.000132842	0.00160513	0.723437
SLC5A12	1.8717	9.8849	4.14018	0.0001335	0.00161214	0.718751
PATZ1	0.953783	11.0516	4.13629	0.000135192	0.00162974	0.706795
AGRN	0.561122	11.0252	4.1352	0.000135671	0.00163457	0.703437
XRCC1	0.535105	12.3464	4.13285	0.000136706	0.00164418	0.696226
C9orf106	-0.976502	9.55253	-4.1315	0.000137305	0.00165043	0.692077
CSRNP3	0.911117	11.1217	4.12949	0.000138201	0.00165928	0.685905
IRX2	-0.925832	9.00812	-4.12779	0.000138966	0.00166751	0.680664
FAM124B	1.25698	11.3906	4.12481	0.000140312	0.00168173	0.671517
MT1B	-2.02275	11.3336	-4.12394	0.000140706	0.00168548	0.668856
BDNF	-1.00903	9.33759	-4.12333	0.000140984	0.00168745	0.666986
ZNF586	-0.554743	11.546	-4.12322	0.000141033	0.00168745	0.666652
SOX11	-1.36606	9.65029	-4.12281	0.000141222	0.00168874	0.665385
ZNF69	0.640053	10.7163	4.12182	0.000141674	0.00169317	0.662353
FLJ32784	-1.04577	10.4652	-4.12113	0.000141992	0.001696	0.660224
IGFBP2	-1.2059	12.0786	-4.12062	0.000142227	0.00169784	0.658653
FASLG	0.581638	9.91359	4.11874	0.000143092	0.00170624	0.652899
DHRS13	-1.07071	10.6707	-4.11645	0.000144155	0.00171593	0.645881
UBXN6	0.70196	11.6706	4.11605	0.000144343	0.00171719	0.644641
HSDL1	0.689423	10.3294	4.11517	0.000144753	0.0017201	0.641949
DACT3	0.848817	9.382	4.11248	0.000146017	0.00173078	0.6337
GOLM1	1.14994	10.7428	4.11238	0.000146064	0.00173078	0.6334
HADH2	0.590965	14.082	4.11237	0.000146068	0.00173078	0.633374
GCK	2.03281	11.2057	4.11155	0.000146459	0.00173375	0.630838
RPA4	-0.835945	9.98667	-4.11149	0.000146485	0.00173375	0.630668
TTC22	-0.905178	9.30427	-4.10938	0.000147489	0.00174267	0.624185
FANCI	0.644405	9.19443	4.10909	0.000147626	0.00174329	0.623306
CCDC92	0.615398	12.4276	4.10533	0.000149431	0.00176261	0.611778
MYO19	-0.774074	10.4644	-4.10322	0.000150451	0.0017715	0.605326
PPIL6	-0.683051	10.6135	-4.10292	0.000150598	0.0017715	0.604396
HS1BP3	0.552439	10.9617	4.10289	0.00015061	0.0017715	0.604325
SFXN5	0.607666	12.5686	4.10054	0.000151755	0.00178079	0.597138
C15orf38	0.541003	11.3216	4.1004	0.000151828	0.00178079	0.596686
C1orf186	0.66075	9.39022	4.09925	0.00015239	0.00178638	0.59318
NCKAP5	0.783517	10.7462	4.09901	0.000152506	0.00178674	0.592456
FAM73B	0.658008	8.79129	4.09791	0.000153051	0.0017911	0.589077
OAZ2	0.900093	11.0026	4.09588	0.000154056	0.00180131	0.582865
FLJ40852	0.639289	10.1194	4.0958	0.000154097	0.00180131	0.582617
KIAA1522	0.725314	9.89785	4.09465	0.000154671	0.00180599	0.579091
CCDC148	1.05058	11.023	4.09331	0.00015534	0.00181159	0.574999
CDH1	0.512348	13.426	4.09112	0.000156439	0.00182153	0.568312
PLD1	0.72301	12.412	4.08981	0.000157104	0.00182825	0.564289
AMDHD2	0.620572	9.47473	4.08909	0.000157464	0.00183142	0.562117
CXCR7	-1.12145	12.3479	-4.08854	0.000157746	0.00183265	0.560423
PSMB11	-1.13621	9.30866	-4.08771	0.000158169	0.00183655	0.557879
EDN3	-1.18912	9.15683	-4.08583	0.000159132	0.00184582	0.552123
FAM53C	-0.517874	12.3863	-4.0858	0.000159145	0.00184582	0.552048
LAMA4	0.630103	12.7461	4.0853	0.000159403	0.00184778	0.550513
ZNF664	0.754929	10.0193	4.08467	0.000159725	0.00185048	0.5486
CLEC5A	-0.738848	9.73045	-4.08436	0.000159885	0.00185131	0.547648
C11orf67	0.787358	12.0691	4.0833	0.000160431	0.00185659	0.54442
ERCC8	0.852975	12.0872	4.0818	0.000161208	0.00186357	0.539839
SMAD9	0.627541	9.892	4.0817	0.000161262	0.00186357	0.539518
DUSP19	-0.65651	9.32631	-4.08162	0.000161303	0.00186357	0.53928
KLHL13	0.780356	11.4314	4.0812	0.000161524	0.00186509	0.537983
PLA2G2D	-1.03062	11.6255	-4.0809	0.000161677	0.00186583	0.537083
FAM117B	0.613668	12.6744	4.08015	0.000162066	0.00186929	0.534802
KDELR3	0.887084	12.7749	4.0791	0.000162617	0.00187223	0.531584
PLAT	-0.862178	11.373	-4.07898	0.000162681	0.00187223	0.531212
ATG4C	0.729485	12.3001	4.07687	0.00016379	0.00188186	0.524774
CD163L1	0.919611	10.8589	4.07597	0.000164262	0.00188625	0.522042
SCRN2	0.818962	9.48323	4.0747	0.00016494	0.00189299	0.51814
IL27	0.769792	8.92156	4.07395	0.000165338	0.00189652	0.515853
NUP153	-0.536665	13.1415	-4.07191	0.000166428	0.00190797	0.509625
KIF11	0.558569	10.1483	4.07151	0.00016664	0.00190934	0.508421
BRCC3	0.68972	10.4281	4.07061	0.000167123	0.00191383	0.505673
FIGN	0.942167	11.1646	4.06872	0.000168145	0.00192363	0.499899
EPSTI1	0.592418	13.374	4.06868	0.000168164	0.00192363	0.499788
EFNA4	0.74966	9.7677	4.0684	0.000168318	0.00192434	0.498921
MORN4	0.676963	9.53429	4.06792	0.000168574	0.0019262	0.497481
SEC14L1	-0.590994	11.6285	-4.06601	0.000169616	0.00193705	0.491638
RSAD2	0.851539	12.0755	4.06539	0.000169952	0.00193982	0.489763
MAP4K2	0.528588	12.7266	4.05999	0.000172932	0.00197096	0.473292
ZNF674	-1.04216	11.6298	-4.05987	0.000172999	0.00197096	0.472925
URG4	-0.527891	12.7324	-4.05976	0.000173059	0.00197096	0.472593
STX18	0.827178	9.16096	4.05701	0.000174593	0.00198734	0.464231
INVS	0.782672	11.8033	4.05653	0.000174863	0.00198932	0.46277
SUPT3H	0.53372	9.67092	4.05619	0.000175054	0.00199041	0.461733
IFIH1	0.80522	12.2889	4.05572	0.000175318	0.00199233	0.460306
TMEM137	-0.972452	12.6016	-4.05418	0.000176191	0.00200116	0.455598
TK1	0.740687	10.6568	4.05061	0.000178219	0.00202308	0.444756
UGT1A6	0.750742	12.9057	4.04939	0.000178918	0.00202992	0.441042
IL28RA	-0.620945	11.6503	-4.04897	0.000179159	0.00203154	0.43977
NTF4	-0.843821	9.49374	-4.04759	0.000179956	0.00203914	0.435563
SPHK1	-0.838853	8.79736	-4.0473	0.000180123	0.00203914	0.434685
IL20	-0.873145	9.06794	-4.04483	0.000181555	0.00205312	0.427182
ZDHHC2	0.701601	11.353	4.04428	0.00018188	0.00205568	0.425487
ANKRD37	-0.788166	12.561	-4.04342	0.000182379	0.0020602	0.422894
PSPH	0.982591	10.4937	4.04317	0.000182529	0.00206078	0.422113
ACER2	-0.671105	10.6362	-4.04259	0.000182865	0.00206345	0.420372
NUDT14	0.768477	11.8119	4.04202	0.000183202	0.00206502	0.418626
RNASE8	-0.736365	8.84412	-4.04167	0.00018341	0.00206615	0.41755
HOXB9	-0.637006	8.57408	-4.04151	0.000183502	0.00206615	0.417079
CCDC57	-1.01273	10.2231	-4.04103	0.000183788	0.00206826	0.415601
ST7OT4	-1.02498	10.4824	-4.03964	0.000184605	0.00207586	0.411397
TMCO3	0.68079	11.7266	4.03955	0.000184662	0.00207586	0.411105
JMJD2A	0.754215	9.15246	4.03891	0.000185037	0.00207894	0.409186
DENND2C	0.668459	8.9816	4.03868	0.000185174	0.00207937	0.408482
SNORD49A	-0.961173	11.3737	-4.03778	0.00018571	0.00208425	0.405748
SCG5	0.72873	13.0648	4.03685	0.000186267	0.00208938	0.40291
DDX19A	-0.551311	12.4325	-4.03436	0.000187759	0.00210498	0.395353
ANKRD39	0.605831	10.3369	4.03321	0.000188451	0.00210933	0.391869
P2RX1	-0.97885	9.69302	-4.03108	0.000189744	0.00212153	0.385389
NELF	0.860873	9.79387	4.03058	0.00019005	0.0021238	0.383866
C3orf52	-0.801499	9.14208	-4.02825	0.000191469	0.00213508	0.376818
MYO7A	0.521841	12.7885	4.02739	0.000191998	0.00213983	0.374207
TRIM69	-0.860882	10.3465	-4.02596	0.000192879	0.0021485	0.36987
MLYCD	0.832213	11.9495	4.02427	0.000193928	0.00215788	0.364734
TRADD	0.521145	11.5467	4.02365	0.000194313	0.00216027	0.362854
HK2	-0.780812	10.2087	-4.02359	0.000194351	0.00216027	0.362673
HDAC11	0.750312	8.91947	4.01991	0.000196657	0.00218241	0.351502
SLC9A7	0.558986	10.2766	4.01896	0.000197255	0.00218788	0.348628
COL9A3	0.774038	9.08292	4.01873	0.0001974	0.00218832	0.347932
XRCC6BP1	0.91674	12.728	4.01711	0.000198422	0.00219615	0.343039
BCMO1	0.650597	10.0445	4.0167	0.000198688	0.00219792	0.341771
PRKD1	0.698411	10.2162	4.01431	0.000200208	0.00221239	0.334555
FAM46C	-0.524169	12.5346	-4.01391	0.000200466	0.00221406	0.333337
IQCC	0.713086	9.75769	4.01215	0.000201599	0.0022254	0.327999
NNAT	-1.06536	9.25669	-4.01137	0.000202099	0.00222855	0.325656
INTS5	-0.520038	12.7229	-4.0095	0.000203312	0.00224073	0.319991
QPCT	-0.725914	11.5988	-4.00858	0.000203916	0.00224502	0.317182
SCGB1C1	-1.44713	9.55997	-4.00857	0.000203917	0.00224502	0.317179
MDM1	0.581182	10.5616	4.00725	0.00020478	0.00225334	0.313177
YPEL2	-0.548274	13.7265	-4.00706	0.000204907	0.00225354	0.312594
MLC1	-0.798201	9.18913	-4.00625	0.000205435	0.00225816	0.310156
NOP2	-0.623408	11.804	-4.00608	0.000205548	0.00225821	0.309633
NT5C1B	-0.518204	8.39254	-4.00524	0.000206105	0.00226207	0.307074
DGCR5	0.912927	11.6068	4.00522	0.000206117	0.00226207	0.30702
PLCG1	0.627404	11.0404	4.00433	0.0002067	0.00226727	0.304345
IGFL4	-0.876983	9.0157	-4.00403	0.000206902	0.00226829	0.303421
HSD3B1	0.720026	8.92763	4.00285	0.000207679	0.00227442	0.29987
ZBTB16	-0.808199	12.308	-4.00217	0.000208133	0.00227749	0.297806
CGB5	-1.06905	8.91785	-4.0021	0.000208178	0.00227749	0.297599
EEFSEC	0.722622	9.76123	4.00156	0.000208539	0.00227988	0.295961
IFI27L1	0.701459	12.1569	3.99976	0.000209742	0.00228858	0.290517
MLF1	-1.00278	9.63993	-3.99897	0.00021027	0.00229194	0.288136
TRAF3IP2	-0.66346	10.9983	-3.99841	0.000210648	0.00229366	0.286437
ZNF248	0.557321	10.3219	3.99802	0.00021091	0.00229531	0.285259
FAM178B	-1.13231	9.48411	-3.99505	0.000212922	0.00231526	0.276272
KIAA0427	0.710483	10.6549	3.99423	0.000213477	0.00231837	0.273808
ZNF18	0.57617	11.7093	3.99418	0.000213517	0.00231837	0.273635
SNORD53	-1.0754	11.5464	-3.99408	0.000213585	0.00231837	0.27333
PCDH24	1.13554	12.0892	3.99321	0.000214179	0.0023236	0.270705
IL4I1	-1.10141	9.21631	-3.99231	0.000214793	0.00232508	0.267994
SERPINB2	-1.51018	9.1444	-3.99228	0.000214811	0.00232508	0.267915
EEF1A2	1.96366	9.28408	3.99165	0.000215246	0.0023279	0.265998
PCDHA3	0.594204	9.30347	3.98816	0.000217659	0.00235277	0.255451
TTLL5	-0.626298	12.372	-3.98689	0.000218537	0.00235981	0.251641
CC2D1A	0.658756	9.44522	3.98526	0.000219677	0.0023709	0.246716
KRT9	-0.580355	9.31489	-3.9806	0.000222966	0.00240395	0.232657
SLC8A2	-1.38772	9.60064	-3.9806	0.00022297	0.00240395	0.232638
C5orf40	-0.930602	9.40806	-3.97977	0.000223554	0.002409	0.230163
GPR175	0.792381	10.0855	3.97936	0.000223848	0.00241091	0.228922
CHIC2	-0.649886	12.1599	-3.97906	0.000224064	0.00241198	0.228011
NMNAT3	0.903389	9.5448	3.97747	0.000225204	0.00242062	0.223208
FLJ35767	-0.50727	8.71928	-3.97744	0.000225224	0.00242062	0.223121
UNC13B	0.609832	12.113	3.97717	0.000225416	0.00242062	0.222318
SELL	-0.87527	12.5693	-3.97713	0.000225447	0.00242062	0.222185
TIFA	-0.693637	11.7558	-3.97603	0.00022624	0.00242788	0.218864
RCCD1	0.603924	10.2014	3.97351	0.000228063	0.00244546	0.211274
UGT3A1	0.520774	13.4068	3.97313	0.000228336	0.00244659	0.210142
FLJ45445	-1.56796	10.721	-3.97261	0.000228715	0.00244939	0.208573
DERPC	0.738784	12.3683	3.97243	0.000228852	0.00244959	0.208008
ADSSL1	0.917869	12.3318	3.97101	0.000229884	0.00245418	0.203751
ETV7	-0.947183	9.02083	-3.97089	0.000229975	0.00245418	0.203373
ATP6V1H	0.789001	10.9175	3.97072	0.000230099	0.00245418	0.202867
PARD6B	0.592954	12.554	3.97071	0.000230106	0.00245418	0.202838
PRDM12	-0.768132	8.58034	-3.97011	0.000230548	0.00245764	0.201022
UVRAG	0.672832	10.2863	3.96953	0.000230968	0.00245961	0.199298
CDC5L	0.734994	12.7116	3.96781	0.000232241	0.00247189	0.194101
PKIB	0.956477	11.8345	3.96649	0.000233217	0.00248102	0.190134
AASS	-0.659824	13.2125	-3.96618	0.000233451	0.00248223	0.189186
PANK3	0.720942	11.7211	3.96451	0.000234695	0.00249291	0.18416
S100A16	0.527389	12.2418	3.96411	0.000234995	0.00249482	0.182952
ZNF568	0.629986	9.61988	3.96348	0.00023546	0.0024985	0.18108
C2orf88	0.641889	9.27562	3.96299	0.000235833	0.00250116	0.179583
S100A9	-0.866596	12.977	-3.96281	0.000235964	0.00250116	0.179058
KLHL12	0.781911	11.0181	3.96256	0.000236156	0.00250116	0.178288
RASSF9	0.54548	10.4801	3.96112	0.000237234	0.00250965	0.17398
OR1F1	-0.762509	8.85741	-3.95996	0.000238117	0.00251771	0.170467
NALP5	-0.85031	8.88737	-3.95968	0.000238329	0.00251866	0.169628
CEP120	0.833041	10.7924	3.95949	0.000238474	0.00251892	0.169052
GGTLC1	-0.943408	9.16979	-3.9592	0.00023869	0.00251992	0.168197
GEM	-1.02495	11.5963	-3.95826	0.000239406	0.0025262	0.165363
C19orf51	-0.911833	9.76397	-3.95747	0.000240006	0.00252997	0.162994
P2RY11	-0.67084	11.0148	-3.95696	0.0002404	0.00253284	0.161446
NCR1	-1.18251	9.55973	-3.95557	0.000241458	0.00254149	0.157293
ITGAL	0.706545	11.3103	3.95557	0.000241465	0.00254149	0.157264
C12orf76	0.905629	11.1122	3.95476	0.000242087	0.0025448	0.154832
C7orf60	0.622597	8.75191	3.95468	0.000242147	0.0025448	0.154599
FAM43B	-0.853889	9.78446	-3.9528	0.000243599	0.00255877	0.148944
CALML4	0.595689	13.254	3.95201	0.000244213	0.00256393	0.146564
ARPM1	-0.901744	10.1102	-3.95038	0.000245482	0.00257227	0.141665
SLC5A9	0.867174	10.979	3.94853	0.000246926	0.00258589	0.136118
DSC2	0.614277	11.437	3.94709	0.000248058	0.00259475	0.131794
TTPAL	0.679901	13.6148	3.94698	0.000248147	0.00259475	0.131455
THADA	-0.864735	10.7298	-3.94652	0.000248504	0.00259589	0.130095
TPM1	0.562246	12.7874	3.94596	0.00024895	0.00259924	0.128402
TMEM106A	-0.696801	9.54354	-3.94575	0.000249115	0.00259967	0.127773
DKK4	-0.755891	9.11904	-3.94495	0.000249748	0.00260496	0.125375
PTGFR	0.560717	8.98016	3.94425	0.000250306	0.00260948	0.123264
TMEM201	-0.752393	9.83977	-3.94251	0.00025169	0.00262259	0.118051
LOC283932	-0.694569	9.96651	-3.94044	0.000253348	0.002634	0.111845
SOX7	-0.802012	12.0306	-3.94033	0.000253436	0.002634	0.111516
FADS2	1.43229	12.6692	3.9402	0.000253544	0.002634	0.111115
CNTN3	0.767057	10.8896	3.93872	0.000254741	0.0026438	0.106662
ZNHIT3	0.902164	11.4527	3.93841	0.000254986	0.00264502	0.105752
HTRA2	0.518939	11.4002	3.93722	0.000255954	0.00265073	0.102173
MVK	0.837955	12.2818	3.93711	0.000256046	0.00265073	0.101832
ZNF302	0.55567	12.4809	3.93694	0.000256184	0.00265084	0.101324
C1orf35	0.603373	9.67048	3.9357	0.000257192	0.00265995	0.0976101
TNFSF9	-0.697607	9.26949	-3.93478	0.000257941	0.00266637	0.0948628
KIAA0232	0.565978	10.8473	3.93318	0.000259252	0.00267859	0.0900703
CHTF8	0.710498	12.4144	3.93147	0.000260661	0.00268782	0.084948
WDFY3	-0.666186	10.9156	-3.92949	0.000262306	0.00270344	0.0790023
ARFRP1	0.666496	9.06499	3.92919	0.000262553	0.00270464	0.0781139
PPP1CA	0.546666	12.3643	3.92846	0.000263168	0.0027073	0.0759023
REEP6	0.881771	12.649	3.92842	0.000263201	0.0027073	0.0757846
C2orf54	1.36364	9.80358	3.92823	0.000263354	0.00270754	0.0752326
POM121	-0.833889	12.0218	-3.92787	0.000263653	0.00270927	0.0741625
SYTL3	-0.555971	9.59782	-3.92745	0.000264006	0.00271156	0.0728972
EMX2OS	-0.696395	9.38951	-3.92613	0.000265116	0.00271889	0.0689305
MEP1B	0.935777	11.7412	3.92612	0.00026512	0.00271889	0.0689162
KLF10	-0.787636	12.526	-3.92598	0.000265241	0.00271889	0.068485
RUNDC2B	-0.72057	11.3733	-3.92577	0.000265421	0.00271939	0.0678463
ERI2	0.842838	12.0841	3.9251	0.000265981	0.00272378	0.0658545
NOS1AP	-0.839536	9.41684	-3.92442	0.000266559	0.00272836	0.0638041
C6orf182	0.701004	9.74686	3.92336	0.000267452	0.00273511	0.0606421
TMEM9	0.901933	10.6945	3.92302	0.000267744	0.00273511	0.0596115
IL32	0.729631	13.7239	3.92243	0.000268244	0.00273888	0.0578481
GPR34	0.809796	11.7091	3.92167	0.00026889	0.00274144	0.0555762
PLXNA3	-0.835834	10.0067	-3.92126	0.000269239	0.00274365	0.0543509
CARD9	0.754758	10.7362	3.92038	0.000269986	0.00274739	0.0517326
SKAP1	0.68126	13.026	3.91842	0.000271673	0.00276305	0.0458458
TREML2	-0.615702	9.12625	-3.91816	0.000271897	0.00276397	0.0450682
NPAS3	-0.688081	9.38714	-3.91706	0.000272841	0.00277179	0.0417938
HNF4G	0.522069	11.9647	3.91696	0.000272931	0.00277179	0.0414795
PRR15L	0.644432	9.22113	3.9151	0.000274545	0.00278479	0.0359109
DHRS7	0.597976	12.8956	3.91497	0.000274654	0.00278479	0.0355357
CABLES1	0.870736	11.4225	3.91356	0.000275884	0.00279359	0.0313157
ACVR2B	-0.807815	9.08465	-3.9132	0.000276198	0.00279541	0.0302396
CLEC4D	-0.593568	8.72115	-3.912	0.000277243	0.00280463	0.0266708
GML	-0.850598	9.99223	-3.91182	0.000277404	0.00280489	0.0261239
OSCP1	0.972672	9.71629	3.9113	0.000277866	0.0028082	0.0245501
ZNF805	-0.568965	11.7085	-3.90524	0.000283239	0.00285276	0.00645893
APLNR	0.57445	13.2856	3.90509	0.000283371	0.00285276	0.00601881
BCL2L10	0.810607	8.75872	3.9032	0.000285068	0.00286845	0.000380756
ZNF652	-0.9869	12.4938	-3.90285	0.000285386	0.00287027	-0.00067346
FLJ39827	0.657608	12.8859	3.89991	0.000288056	0.00289573	-0.00946934
SREBF2	0.652877	10.019	3.89856	0.000289287	0.00290669	-0.0134944
SORCS1	-1.0739	10.1268	-3.89688	0.00029082	0.0029181	-0.0184856
PNPT1	-0.535791	13.2673	-3.89686	0.000290843	0.0029181	-0.0185618
CNN1	-1.39242	9.93258	-3.89647	0.000291196	0.00291883	-0.0197058
LOC652968	0.570814	9.60954	3.8955	0.000292093	0.002925	-0.0226111
POM121L10P	-1.17921	9.74424	-3.89292	0.00029448	0.00294466	-0.0302976
ZNF30	0.569268	11.7971	3.89268	0.000294703	0.00294548	-0.0310133
RHOBTB2	0.50862	8.94575	3.89109	0.000296192	0.00295894	-0.0357723
PDLIM3	-1.24044	10.8944	-3.88871	0.000298427	0.00297555	-0.0428684
FABP4	1.17856	9.96483	3.88809	0.000299012	0.002977	-0.0447166
C16orf85	-0.56071	8.61839	-3.88796	0.000299126	0.002977	-0.0450793
FAM76A	0.667448	11.967	3.88793	0.000299163	0.002977	-0.0451946
TAGLN	-1.3189	11.1638	-3.88792	0.000299173	0.002977	-0.0452247
ZNF26	-0.52113	12.5164	-3.88761	0.000299459	0.00297728	-0.0461277
C19orf15	-1.1196	9.54048	-3.88635	0.000300649	0.00298686	-0.0498737
FANCG	0.501884	12.2135	3.88629	0.000300709	0.00298686	-0.0500617
FADS1	1.1838	13.9003	3.88458	0.000302338	0.00300161	-0.0551609
FAM69A	0.529224	12.6811	3.88279	0.000304051	0.00301472	-0.0604968
CCL19	1.50046	10.5649	3.87972	0.000307004	0.00304068	-0.06962
FYCO1	0.715688	9.67226	3.8792	0.000307516	0.00304385	-0.0711925
ADORA2A	0.571421	10.5809	3.87909	0.000307616	0.00304385	-0.0715003
PLA2G4C	0.68802	12.8908	3.87614	0.000310495	0.0030665	-0.0802928
DDR2	-0.798223	12.05	-3.87568	0.000310941	0.00306868	-0.0816478
ZNF688	0.76474	11.0561	3.87504	0.00031157	0.00306868	-0.0835551
C2orf67	0.553002	10.7391	3.87501	0.0003116	0.00306868	-0.0836461
EMP3	-0.595913	12.3868	-3.87356	0.000313022	0.00307832	-0.0879439
CEP78	0.573159	11.367	3.87207	0.000314498	0.00309137	-0.0923842
ZNF185	0.631629	10.1842	3.87102	0.000315541	0.0030983	-0.0955103
FBXO48	0.582351	10.1585	3.87091	0.000315649	0.0030983	-0.0958334
MAPK4	-1.32073	9.6182	-3.87035	0.000316206	0.00310231	-0.0974972
KLRC1	0.64349	9.94059	3.86991	0.00031665	0.0031046	-0.0988212
ZNF569	0.656536	9.19989	3.86982	0.000316738	0.0031046	-0.0990845
ZNF786	-0.65039	10.5071	-3.86963	0.000316926	0.00310465	-0.0996437
FLJ25006	-0.948509	10.0971	-3.86951	0.000317042	0.00310465	-0.0999875
HAP1	-0.930181	9.1472	-3.86763	0.000318926	0.0031197	-0.105579
CABP2	-1.02915	9.11085	-3.86741	0.000319152	0.0031197	-0.106248
ATP8B4	0.769769	11.1137	3.86738	0.000319178	0.0031197	-0.106324
PGF	-0.637432	10.5217	-3.86579	0.000320783	0.00312951	-0.111059
STUB1	0.764684	11.6109	3.86562	0.000320955	0.00312972	-0.111564
POLR2E	0.595602	11.237	3.86503	0.000321552	0.00313408	-0.11332
HERC6	0.716877	12.4176	3.86131	0.000325337	0.00316419	-0.124362
C5orf25	-0.665127	11.0213	-3.86121	0.000325441	0.00316419	-0.124663
C9orf37	0.905469	10.3174	3.8611	0.000325553	0.00316419	-0.124987
C6orf225	0.522792	10.7165	3.86062	0.000326043	0.00316731	-0.126407
MICB	0.515368	11.3439	3.86049	0.000326179	0.00316731	-0.126799
VAPA	-0.569341	11.1131	-3.85963	0.000327061	0.00317292	-0.129348
KCTD11	0.58446	8.80794	3.859	0.000327705	0.00317768	-0.131203
C6orf59	-0.70114	9.1079	-3.85704	0.00032974	0.00319444	-0.137045
STK17B	-0.504195	12.7669	-3.85565	0.00033118	0.0032067	-0.141158
SNORD51	-0.821496	9.6367	-3.85434	0.000332542	0.0032156	-0.145029
UBD	1.15926	13.3926	3.85352	0.000333407	0.00322098	-0.147481
ZNF132	0.532904	9.86953	3.85188	0.00033513	0.00323461	-0.152341
RAD51	-1.01207	11.1107	-3.85071	0.000336359	0.00324348	-0.155797
FZD7	-0.593337	10.777	-3.84974	0.000337387	0.00325038	-0.158675
SLC25A18	-0.501296	12.8681	-3.84728	0.000340011	0.00327262	-0.165982
C9orf169	0.764696	10.4664	3.84658	0.000340753	0.0032773	-0.168039
KCNS2	-0.625037	8.80341	-3.84594	0.000341443	0.0032804	-0.169945
HNF4A	0.678134	12.2314	3.84504	0.000342409	0.00328811	-0.172613
SNORD4A	-0.931158	10.7655	-3.84433	0.000343177	0.00329396	-0.174725
ZNF554	-0.668742	9.68888	-3.84358	0.000343979	0.00329861	-0.176926
SLC22A11	1.21767	9.70869	3.8405	0.00034732	0.00332453	-0.186044
ANKRD55	0.663569	12.2296	3.83872	0.000349271	0.00334069	-0.191326
DNAJC17	-0.684162	11.188	-3.83864	0.000349359	0.00334069	-0.191563
MIR24-1	-0.669635	10.0098	-3.83852	0.000349489	0.00334069	-0.191916
C12orf65	0.641066	11.7109	3.83768	0.000350405	0.00334791	-0.194384
NOD2	-0.814901	10.8312	-3.8374	0.000350721	0.00334938	-0.195233
ZFP1	1.20169	10.9226	3.8362	0.000352047	0.00336051	-0.198791
B3GNT2	0.644671	12.6471	3.83489	0.00035349	0.00337119	-0.202649
GIMAP6	0.57407	12.0941	3.83441	0.000354029	0.00337479	-0.204086
RBBP7	0.659623	12.1788	3.83267	0.000355956	0.00338771	-0.209205
RABL4	0.790276	11.5904	3.83266	0.000355976	0.00338771	-0.209258
HOXB5	0.797871	10.6472	3.83262	0.000356013	0.00338771	-0.209356
CXCR1	-0.682035	9.21605	-3.8326	0.000356036	0.00338771	-0.209417
NGFR	0.699686	9.32131	3.83084	0.000358009	0.00340027	-0.214628
DNAJC13	0.642747	11.4629	3.83013	0.000358803	0.00340625	-0.216716
COMT	0.872667	13.0369	3.82967	0.000359323	0.00340964	-0.218082
AKAP10	0.546711	9.9219	3.8295	0.000359521	0.00340996	-0.218601
ARHGEF5	-0.655728	12.4344	-3.82861	0.000360519	0.00341632	-0.221215
ALDH3B1	0.793176	9.16789	3.827	0.000362347	0.00342927	-0.225984
PSMD4	0.76275	12.7109	3.82697	0.00036238	0.00342927	-0.22607
USP43	-0.563411	8.94683	-3.82636	0.000363074	0.00343427	-0.227872
PXT1	-0.901574	9.15497	-3.82582	0.000363691	0.0034377	-0.229473
HSP90AB4P	-0.507117	9.49212	-3.82523	0.000364364	0.00344022	-0.231216
ZNF765	-0.850326	11.6955	-3.82488	0.000364761	0.00344241	-0.232243
COMMD10	0.532453	12.5535	3.82422	0.000365512	0.00344793	-0.234182
TMEM139	0.608445	10.3959	3.82355	0.00036628	0.00345302	-0.23616
ELK3	0.715457	9.83483	3.82343	0.000366419	0.00345302	-0.236518
POLG2	0.64223	11.2401	3.82141	0.000368751	0.00347063	-0.242499
CDC7	-0.864898	9.83979	-3.81974	0.000370684	0.00348567	-0.247428
WIT-1	-0.519329	8.69581	-3.81924	0.000371265	0.00348955	-0.248904
LRP2	-0.946024	10.3469	-3.81802	0.000372685	0.00349926	-0.252503
PTPLAD2	-0.860826	11.3217	-3.81792	0.000372802	0.00349926	-0.252799
SNORD11	-1.16702	10.108	-3.81741	0.000373392	0.00350322	-0.254289
MAP4K1	0.582429	10.4647	3.81705	0.000373812	0.00350558	-0.255348
PTPN4	0.685423	11.1059	3.81656	0.00037439	0.0035092	-0.256805
MIR449C	-0.695808	8.84796	-3.81644	0.000374535	0.0035092	-0.25717
FAM35A	0.61082	12.6711	3.81554	0.00037559	0.00351434	-0.259822
FCGR1A	-1.07425	11.1778	-3.81465	0.000376636	0.00352254	-0.262443
MIR1272	-1.32218	9.54805	-3.81409	0.000377295	0.00352554	-0.26409
MED22	0.622684	10.4836	3.80679	0.000386008	0.00360067	-0.285606
COQ3	0.773088	10.4448	3.80678	0.000386027	0.00360067	-0.285653
PPP2R5D	0.720442	10.1969	3.80414	0.000389217	0.00362393	-0.293409
MIR567	-0.829775	9.05173	-3.80315	0.000390427	0.00363195	-0.296335
GJB1	0.916401	11.4231	3.80267	0.000391015	0.00363579	-0.297751
ESPNL	1.16148	10.1294	3.80204	0.000391785	0.00364132	-0.299604
PHOX2B	-1.01636	9.32223	-3.80059	0.000393557	0.00365617	-0.303858
FAM72B	-0.508877	9.76494	-3.79891	0.000395632	0.0036738	-0.308813
SLC1A7	0.805078	9.87947	3.79801	0.000396745	0.00368249	-0.311459
PCDHB9	-1.04019	10.4838	-3.79627	0.000398904	0.00370088	-0.316572
CC2D2A	0.518473	10.8592	3.79549	0.000399881	0.00370665	-0.318877
DGCR10	-0.857977	9.4178	-3.79385	0.000401935	0.00372072	-0.323704
GCNT3	-0.867368	9.80904	-3.792	0.000404268	0.00373899	-0.329155
AURKC	-0.871976	10.3364	-3.79108	0.000405429	0.0037464	-0.331857
FLJ35776	-0.85301	11.4185	-3.7904	0.000406293	0.00375121	-0.333861
XYLB	0.528067	12.7091	3.7901	0.000406664	0.00375281	-0.334721
HOXA3	-0.770335	9.82198	-3.78835	0.000408894	0.00377172	-0.339872
TNFSF12	0.624573	9.21668	3.78732	0.000410214	0.00378055	-0.34291
NLRP2	-1.05626	9.971	-3.78572	0.000412265	0.00379776	-0.347605
CDC34	0.556427	12.1932	3.78368	0.000414888	0.00381855	-0.353579
ZSCAN2	0.577037	11.9048	3.78324	0.000415465	0.00382217	-0.354889
GALR2	-0.660761	8.78786	-3.78286	0.000415958	0.00382369	-0.356006
PRMT7	0.567573	9.56719	3.78283	0.000415998	0.00382369	-0.356096
ALDH3A1	0.834625	8.96079	3.78055	0.000418957	0.0038441	-0.362771
VDR	-0.694701	9.85316	-3.78025	0.000419349	0.003846	-0.363651
GPRC5C	0.861011	12.3885	3.77859	0.000421532	0.00386262	-0.36854
SELV	-1.15377	9.48062	-3.77754	0.000422903	0.00387348	-0.3716
GRM4	-0.94667	8.92714	-3.77518	0.000426031	0.00390042	-0.378539
ZBTB22	0.67244	11.4242	3.77184	0.000430484	0.00393598	-0.388328
NUFIP1	-0.723353	11.9256	-3.77082	0.000431859	0.00394345	-0.39133
C10orf72	0.647206	9.27086	3.77081	0.000431868	0.00394345	-0.391351
SPNS2	0.695263	11.0081	3.76813	0.000435481	0.00397426	-0.399195
TFAMP1	-0.839564	10.8672	-3.76803	0.000435625	0.00397426	-0.399505
C1orf182	0.873879	9.50339	3.76752	0.000436313	0.0039788	-0.400992
GPR4	-1.05342	10.449	-3.76728	0.000436641	0.00397995	-0.401699
CEP290	0.540004	12.0452	3.76715	0.000436822	0.00397995	-0.402089
SLC35F3	-1.23857	9.67134	-3.76627	0.000438008	0.00398862	-0.404641
RBM41	0.507181	12.5488	3.76459	0.000440312	0.00400649	-0.409581
PSEN2	0.502404	12.19	3.76443	0.000440529	0.00400668	-0.410044
PRAP1	1.01859	12.1209	3.76429	0.000440717	0.00400668	-0.410447
WDR31	0.68373	10.5315	3.76409	0.000440993	0.00400743	-0.411035
TP63	0.858348	9.43587	3.76394	0.000441203	0.00400759	-0.411483
ZCCHC16	0.650993	9.839	3.76289	0.000442641	0.00401715	-0.414547
ARID3C	0.997365	11.1729	3.76221	0.000443575	0.00402387	-0.41653
TMEM101	0.539304	11.0995	3.7605	0.00044594	0.0040418	-0.421536
MIR941-2	-0.806389	8.95241	-3.75958	0.000447227	0.00405171	-0.424249
C2orf27A	0.728915	8.60937	3.75834	0.000448954	0.00406311	-0.427876
ZNF823	0.615281	10.8376	3.75774	0.000449786	0.00406781	-0.429618
TAPBPL	0.674192	12.0461	3.75703	0.000450781	0.00407173	-0.431698
SYT15	-0.779796	11.3112	-3.75701	0.000450807	0.00407173	-0.431752
CACNA1G	-1.07934	9.30841	-3.75667	0.000451289	0.00407432	-0.432759
HSD17B10	0.519202	13.9765	3.75587	0.000452406	0.00408009	-0.435086
SLC26A8	-1.09428	9.82047	-3.7558	0.000452516	0.00408009	-0.435314
USP40	0.565851	8.70969	3.75531	0.000453196	0.00408445	-0.436726
LONRF3	-0.948185	11.4928	-3.75419	0.000454778	0.00409694	-0.440008
ZBTB7B	0.713339	10.5039	3.75354	0.000455694	0.00410164	-0.4419
MAGED2	0.780153	11.0672	3.75282	0.000456716	0.00410906	-0.444008
FAM153B	-0.946858	10.9004	-3.7497	0.000461167	0.00414016	-0.453135
LOC389816	0.719566	9.32137	3.74937	0.000461632	0.00414255	-0.454084
AGPAT2	0.700656	12.5312	3.74886	0.000462377	0.00414566	-0.455601
SPINT2	1.01205	10.4168	3.74756	0.000464245	0.00415534	-0.459394
CLRN3	0.616864	13.3548	3.74719	0.00046478	0.00415534	-0.460478
MAP3K13	0.718123	10.1989	3.74701	0.000465028	0.00415534	-0.46098
TRIM55	1.15783	12.5263	3.74686	0.000465252	0.00415534	-0.461434
ALPK1	-0.561241	12.1764	-3.7465	0.000465774	0.00415821	-0.462488
C14orf174	-0.589466	9.40471	-3.7427	0.000471292	0.00420567	-0.473569
RNASEH2A	0.529018	9.27322	3.73952	0.000475964	0.00424372	-0.482849
HIST2H2AB	1.00754	9.84458	3.73924	0.000476379	0.0042456	-0.48367
LOC646996	-0.692491	11.2676	-3.73585	0.000481415	0.00428316	-0.493563
MEGF8	0.652255	9.95068	3.73542	0.000482054	0.00428701	-0.494811
TAPBP	0.708786	11.6051	3.73469	0.000483149	0.00429491	-0.496945
TAP1	-0.574012	13.5524	-3.73253	0.000486393	0.0043219	-0.503238
THNSL1	0.506856	13.3138	3.73196	0.000487259	0.00432775	-0.504912
SNORD1A	-0.973888	11.1312	-3.73124	0.000488338	0.00433324	-0.506993
SLC44A4	-1.06287	11.8013	-3.73101	0.000488685	0.00433324	-0.507661
C3orf14	0.620832	11.7543	3.731	0.000488709	0.00433324	-0.507707
TFEC	0.729014	9.35162	3.72812	0.000493083	0.00437015	-0.516086
AUH	0.793438	12.5207	3.7277	0.000493736	0.00437361	-0.517332
RNF152	-0.870663	12.2395	-3.72759	0.000493893	0.00437361	-0.517631
GYG2	-0.792486	10.4168	-3.72636	0.000495788	0.0043832	-0.521231
AGAP6	-0.950918	11.4055	-3.72159	0.000503164	0.00444128	-0.535119
SNORA52	-0.628451	9.1832	-3.71959	0.000506277	0.00446429	-0.540919
FSD1	-0.530068	9.23979	-3.7194	0.00050658	0.00446507	-0.541481
CDK5	0.783329	9.86227	3.71918	0.00050692	0.00446618	-0.542113
PPIE	0.670308	11.4933	3.71872	0.000507651	0.00447072	-0.543467
KCNC3	-0.997326	10.426	-3.7176	0.000509409	0.00448241	-0.546717
MGC4677	-1.04792	11.8429	-3.71683	0.000510621	0.00449033	-0.548951
ATPIF1	0.721901	12.1904	3.71676	0.00051074	0.00449033	-0.549171
TUBB2A	0.680669	11.5464	3.71531	0.000513029	0.00450855	-0.553375
CDH29	-0.933402	9.36788	-3.71442	0.000514447	0.0045191	-0.55597
C10orf4	-0.581894	11.2355	-3.71329	0.000516243	0.00453105	-0.559246
IL13RA2	0.843848	9.59803	3.71309	0.000516561	0.00453194	-0.559826
FLJ90757	0.626992	10.4299	3.71289	0.000516873	0.00453277	-0.560393
DENND4A	-0.617257	12.2722	-3.71269	0.000517205	0.00453377	-0.560997
FAM26E	0.534749	8.79776	3.7122	0.000517981	0.00453674	-0.562405
ADNP	0.59261	12.0837	3.71124	0.000519523	0.00454834	-0.565201
SP5	0.65211	8.85846	3.71068	0.000520423	0.0045543	-0.566827
DSEL	-0.555537	11.7993	-3.71044	0.000520815	0.00455441	-0.567535
DUS2L	0.78988	10.2235	3.71014	0.000521288	0.00455441	-0.568388
RASGRP1	0.585593	10.4113	3.71014	0.000521301	0.00455441	-0.568412
FPGT	0.56808	11.6655	3.70967	0.000522055	0.00455645	-0.56977
SRGAP2	0.762346	10.773	3.70958	0.000522201	0.00455645	-0.570033
FLJ44124	-0.981766	13.105	-3.70874	0.000523551	0.00456395	-0.572461
C16orf38	-1.17514	9.24225	-3.70836	0.000524162	0.00456487	-0.573557
NADSYN1	0.801849	10.0184	3.7083	0.000524261	0.00456487	-0.573735
PLCB1	-0.670418	11.8524	-3.7065	0.000527184	0.00458648	-0.57896
ITPKA	0.743286	9.10653	3.70601	0.000527984	0.00459152	-0.580387
SNHG3	-0.513995	14.0792	-3.7058	0.000528332	0.00459262	-0.581005
AMPD2	0.703997	10.071	3.70547	0.000528867	0.00459536	-0.581956
DIO3OS	-1.3909	10.4747	-3.70497	0.000529688	0.00460058	-0.583415
CTGLF3	-0.528648	12.6934	-3.70434	0.000530713	0.00460756	-0.585232
SLC4A1	-0.896578	9.21296	-3.70353	0.000532043	0.00461525	-0.587584
WDR34	0.799316	11.8924	3.70193	0.000534678	0.00463617	-0.592226
TRAF4	-0.548905	11.5356	-3.7015	0.000535385	0.00463843	-0.593468
ASCL2	1.02226	10.1643	3.70137	0.000535607	0.00463843	-0.593858
OR10P1	-0.831749	9.07201	-3.70123	0.000535835	0.00463848	-0.594258
TRPV1	0.655719	11.4744	3.69997	0.000537919	0.00465264	-0.597906
CXCR6	0.668562	10.6244	3.69968	0.000538412	0.00465264	-0.598768
PEX7	0.700614	13.0778	3.69945	0.000538797	0.00465264	-0.599439
ABCA7	0.600256	8.88852	3.69944	0.000538811	0.00465264	-0.599464
RRN3P2	-0.677796	9.51831	-3.69844	0.000540468	0.00466501	-0.60235
ENO3	0.605474	13.6807	3.69713	0.000542657	0.00467808	-0.606148
CIDEA	-1.36493	10.3981	-3.69686	0.000543106	0.00467808	-0.606925
AIM1	0.722104	10.8862	3.69625	0.000544135	0.00468501	-0.608704
SLC35F1	-0.65714	9.34787	-3.69603	0.000544499	0.0046862	-0.609332
RGS12	0.524076	13.1068	3.69534	0.000545665	0.00469429	-0.611341
GLIPR2	-0.668576	11.9429	-3.69516	0.000545966	0.00469495	-0.611861
ZYG11A	-0.940767	10.1324	-3.69437	0.000547306	0.00470453	-0.614164
CYB5B	0.622283	12.0809	3.69259	0.000550322	0.00472485	-0.619328
SLC25A40	0.794809	11.8817	3.69257	0.000550351	0.00472485	-0.619376
HCFC2	0.596565	11.0767	3.69208	0.000551172	0.00472995	-0.620777
PTRH1	0.626196	10.5244	3.69113	0.000552789	0.00474002	-0.623531
ZNF354C	0.613423	9.98798	3.69113	0.000552802	0.00474002	-0.623552
KBTBD7	0.737424	10.5392	3.69058	0.000553729	0.00474245	-0.625126
RPL7L1	-0.955042	12.1597	-3.68739	0.000559211	0.00478316	-0.634381
C1orf138	-0.600139	8.88757	-3.68419	0.00056474	0.00482293	-0.643624
MAZ	0.657282	12.3215	3.68417	0.000564788	0.00482293	-0.643703
RELL2	0.55407	8.67706	3.68339	0.000566149	0.00483059	-0.645964
LRRC8B	-0.655179	10.4173	-3.6821	0.000568395	0.0048449	-0.649684
GALT	0.556803	12.5939	3.68194	0.000568681	0.0048449	-0.650156
TP53AP1	0.872354	11.7946	3.68187	0.000568796	0.0048449	-0.650346
NR1I2	0.595079	12.8037	3.68163	0.000569221	0.0048449	-0.651049
CYCSL1	-1.0719	10.7983	-3.6813	0.000569793	0.00484662	-0.651992
JPH2	-0.792869	9.03868	-3.68125	0.00056989	0.00484662	-0.652151
ITGB1BP3	-1.38184	9.35086	-3.68111	0.000570123	0.00484663	-0.652535
C10orf119	-0.732237	11.1428	-3.68046	0.000571271	0.00485243	-0.654425
ANP32A	0.625864	12.3379	3.68002	0.000572044	0.00485701	-0.655694
KRTAP5-2	-0.84031	9.03602	-3.67989	0.000572283	0.00485706	-0.656087
CPLX3	-0.90662	8.97116	-3.6794	0.000573145	0.00486041	-0.657501
SPATA12	-0.737752	8.63031	-3.6783	0.000575078	0.00487481	-0.660663
TTC30B	0.789847	10.0539	3.67737	0.000576729	0.00488665	-0.663355
SIM2	-0.630656	8.83435	-3.67725	0.000576943	0.00488665	-0.663705
ZNF480	0.589777	10.5425	3.6771	0.000577219	0.004887	-0.664154
CETN3	1.00945	10.6344	3.67561	0.00057987	0.00490346	-0.668457
MSI1	-0.532702	9.44615	-3.67506	0.000580848	0.00490974	-0.67004
CHCHD6	0.548491	8.50313	3.67477	0.000581356	0.00491203	-0.67086
RSPO2	0.574416	9.65572	3.6726	0.00058526	0.00494101	-0.677145
FAM181B	-0.837082	9.64103	-3.67225	0.000585894	0.00494344	-0.678163
SNORD18A	-0.998087	10.8461	-3.67218	0.000586023	0.00494344	-0.678369
TRPM1	-0.930058	8.98245	-3.67087	0.000588389	0.00496139	-0.682153
POU3F2	-0.730379	9.03798	-3.66996	0.000590028	0.0049732	-0.684765
ARTN	-0.736835	8.75575	-3.66941	0.00059102	0.00497753	-0.686342
DAB1	0.849254	9.24537	3.66827	0.000593094	0.00498779	-0.689632
CPT2	0.553047	13.9527	3.66822	0.000593197	0.00498779	-0.689795
ADAM12	-0.810759	9.67266	-3.66715	0.000595152	0.00500221	-0.692884
DUS4L	0.700052	10.8927	3.66661	0.000596141	0.00500648	-0.694443
SAC	-0.521708	9.75832	-3.66639	0.000596533	0.00500751	-0.69506
AMMECR1	0.522058	11.2928	3.66628	0.000596745	0.00500751	-0.695394
KCNQ1DN	-0.713571	8.85852	-3.66571	0.000597796	0.0050143	-0.697046
APCDD1L	-0.883735	9.45333	-3.66393	0.00060106	0.00503669	-0.702159
STBD1	0.632404	12.7484	3.66346	0.000601928	0.00503881	-0.703513
PIGC	0.518163	12.0079	3.66161	0.000605369	0.00506318	-0.708865
CYP11A1	0.862147	9.76969	3.66126	0.000606021	0.00506318	-0.709876
HHEX	0.562924	13.1534	3.65946	0.000609386	0.00508286	-0.715074
ADAMTS16	-1.00153	9.28193	-3.65876	0.000610684	0.0050896	-0.717071
WRB	0.579267	12.0388	3.65831	0.000611534	0.00509465	-0.718377
PMP2	-0.770793	9.54776	-3.65781	0.000612473	0.00510043	-0.719817
BBS10	0.807063	10.7757	3.65702	0.000613959	0.00510899	-0.722092
HAND1	-1.04244	9.22266	-3.657	0.000613992	0.00510899	-0.722143
UBXN2A	0.523845	11.7919	3.65666	0.000614634	0.00511025	-0.723124
SPRYD3	0.55624	11.5707	3.65633	0.000615259	0.00511323	-0.724077
ARL6	0.515096	10.7082	3.65621	0.000615483	0.00511323	-0.724419
PEX1	0.586283	12.1351	3.65539	0.000617039	0.00512411	-0.726789
MAGEF1	0.606633	10.373	3.65507	0.000617637	0.00512629	-0.727699
ACY3	0.812899	10.186	3.65499	0.000617795	0.00512629	-0.727938
WDR90	0.668163	10.28	3.65445	0.000618826	0.00513281	-0.729504
MAEL	0.758861	8.87337	3.65418	0.000619332	0.00513291	-0.730271
CACNA2D3	0.653377	10.4415	3.65389	0.000619882	0.00513543	-0.731104
CTCFL	-1.26977	10.0739	-3.65302	0.000621535	0.00514428	-0.733603
PITPNM1	0.585839	9.33477	3.65294	0.000621688	0.00514428	-0.733834
C1orf74	0.680153	9.70112	3.65294	0.000621692	0.00514428	-0.733841
ZNF784	0.731277	9.44487	3.65154	0.000624365	0.0051623	-0.737867
TASP1	0.646009	10.9614	3.64945	0.000628389	0.00518527	-0.743896
ACBD7	-0.751751	10.5637	-3.64919	0.000628892	0.00518611	-0.744648
HNRNPAB	-0.510658	13.8082	-3.64903	0.000629188	0.00518611	-0.745088
IGF2BP2	-0.658817	13.1726	-3.64896	0.000629323	0.00518611	-0.74529
FOLH1B	0.880403	12.0039	3.64888	0.000629487	0.00518611	-0.745535
C16orf75	0.875652	10.374	3.64855	0.000630122	0.00518771	-0.74648
TM7SF2	0.867085	12.4561	3.64852	0.00063018	0.00518771	-0.746567
SYT12	-0.915627	10.5231	-3.64838	0.000630444	0.00518783	-0.74696
ATG9B	-0.797202	8.92661	-3.64819	0.000630819	0.00518887	-0.747519
MMP9	-1.00462	10.1967	-3.6477	0.000631763	0.00519284	-0.748921
INSL3	-0.608547	8.86452	-3.64716	0.000632816	0.00519387	-0.750484
RGPD1	-0.912324	9.89133	-3.6471	0.000632933	0.00519387	-0.750659
NR3C2	0.889117	10.8439	3.64707	0.00063298	0.00519387	-0.750728
AGXT2L1	0.620166	14.7898	3.64699	0.000633135	0.00519387	-0.750957
XPA	0.796767	9.73764	3.64697	0.000633174	0.00519387	-0.751015
ASAP1IT1	-1.17002	10.5751	-3.64554	0.000635955	0.00521463	-0.755129
MIR744	-0.745042	9.61885	-3.64535	0.000636341	0.00521574	-0.755697
LOC728758	0.751742	10.4321	3.6448	0.000637401	0.00522032	-0.757259
HES1	-0.54091	13.0036	-3.64405	0.000638873	0.00522621	-0.759423
SHROOM3	0.507135	12.7706	3.64389	0.000639198	0.00522681	-0.759901
COMMD9	0.807906	10.8515	3.64352	0.000639914	0.00523061	-0.760951
IGSF3	0.838744	9.99906	3.64233	0.00064225	0.00524765	-0.76437
NLRP7	-1.16338	9.52232	-3.64157	0.000643757	0.00525645	-0.766569
PTPRCAP	0.897216	10.36	3.64143	0.000644035	0.00525645	-0.766974
RAP1GAP	-0.686688	12.5927	-3.6414	0.000644085	0.00525645	-0.767048
C21orf66	-0.518793	12.4397	-3.6394	0.000648043	0.00528339	-0.772795
ALPP	-0.802671	10.0468	-3.63846	0.000649902	0.00528784	-0.775483
GUCY1A3	0.516566	13.0665	3.63833	0.000650163	0.00528784	-0.77586
GEN1	0.555128	11.836	3.63831	0.000650217	0.00528784	-0.775938
AGBL4	-1.31015	10.4076	-3.63796	0.000650898	0.00529131	-0.77692
SNRNP25	0.807256	11.4386	3.63572	0.000655383	0.00531946	-0.783361
FAM163A	-1.09488	10.2044	-3.63472	0.000657394	0.00532871	-0.786236
PIGB	0.674983	10.6038	3.63455	0.000657747	0.00532871	-0.78674
LOC100190938	-0.717778	9.88494	-3.63404	0.000658775	0.00533452	-0.788205
LASS1	-0.592228	8.71272	-3.63324	0.00066039	0.00534551	-0.790501
[truncated: 1,914 more rows]

## Sheet: Common_DEGs
112 common DEGs
GEM
CHST9
LBH
MAP1B
FAM60A
ROBO1
GJA1
MTHFD2
PODXL
NEURL1B
CCL20
NR1I2
TAGLN
ADAMTS1
ANK2
PEX11G
F3
VCAN
COQ10A
CDC42EP3
RBP5
HSPA2
PKD2
NAGS
USP30
ZNF430
PLAT
THBD
PCDH18
SLC38A1
IL17RC
MCAM
SLC6A13
SEC14L2
HSD17B10
NMNAT3
TOLLIP
NUSAP1
DSEL
ETNK2
OGFOD2
EXT1
TUBB6
SPINT2
KIF22
BIRC3
ZGPAT
POLD2
STON1
MPST
SKA2
CYB5D2
GLIS3
FAM117A
CCDC112
VEGFC
ANKRD29
ZNF385B
ADRB2
MLYCD
TMEM106C
LPAR1
MT1M
HYI
MPND
UHRF1
ARMCX6
NIT2
DIS3L
PIGV
NPR3
CYS1
ANKRD50
CCL2
FZD1
ARMCX2
RAD51AP1
LARP6
HOXC4
GALNT3
GJB1
KCTD1
FABP4
NOP58
PMVK
C1orf35
THRSP
PPP1CA
TNFRSF12A
APOLD1
H2AFY2
CRYAB
CBX1
ZNF367
S100A14
CTNNBL1
PEX10
ROGDI
FRMD6
ACAD8
FAM129A
KIAA0101
ACAA1
IFFO2
TPM2
NETO2
SNRNP25
MOGAT2
SLC25A26
ZNF765
PPP1R16A
ZWINT
