# Supplementary material for: NUSAP1 Could be a Potential Target for Preventing NAFLD Progression to Liver Cancer
Source: Front Pharmacol. 2022 Apr 1;13:823140. doi: 10.3389/fphar.2022.823140 (PMC9010788; doi:10.3389/fphar.2022.823140)
Supplement: Supplementary file 2 [file Table3.XLSX]

## Sheet: Annotation
MyList	Gene ID	Type	Tax ID	Homologene Gene ID	Homologene Gene Tax ID	Gene Symbol	Description	Biological Process (GO)	Protein Function (Protein Atlas)	Subcellular Location (Protein Atlas)	Drug (DrugBank)	Canonical Pathways	Hallmark Gene Sets	WP2880 Glucocorticoid Receptor Pathwa	GO:0022898 regulation of transmembrane tr	hsa04146 Peroxisome	GO:0030166 proteoglycan biosynthetic proc	GO:0061041 regulation of wound healing	GO:0050920 regulation of chemotaxis	R-HSA-190861 Gap junction assembly	R-HSA-8979227 Triglyceride metabolism	GO:0042908 xenobiotic transport	GO:0048729 tissue morphogenesis	WP176 Folate Metabolism	GO:0043462 regulation of ATPase activity	GO:0043648 dicarboxylic acid metabolic pr	GO:0090068 positive regulation of cell cy	GO:0007420 brain development	GO:0009314 response to radiation	GO:0007169 transmembrane receptor protein
GEM	2669	symbol	H. sapiens	2669	H. sapiens	GEM	GTP binding protein overexpressed in skeletal muscle	GO:1901842 negative regulation of high voltage-gated calcium channel activity;GO:1901841 regulation of high voltage-gated calcium channel activity;GO:1901386 negative regulation of voltage-gated calcium channel activity	Predicted intracellular proteins				(M5890)HALLMARK TNFA SIGNALING VIA NFKB; (M5930)HALLMARK EPITHELIAL MESENCHYMAL TRANSITION	0	1	0	0	0	0	0	0	0	0	0	0	0	0	0	0	0
CHST9	83539	symbol	H. sapiens	83539	H. sapiens	CHST9	carbohydrate sulfotransferase 9	GO:0030206 chondroitin sulfate biosynthetic process;GO:0050650 chondroitin sulfate proteoglycan biosynthetic process;GO:0030204 chondroitin sulfate metabolic process	Predicted intracellular proteins					0	0	0	1	0	0	0	0	0	0	0	0	0	0	0	0	0
LBH	81606	symbol	H. sapiens	81606	H. sapiens	LBH	LBH regulator of WNT signaling pathway	GO:0043408 regulation of MAPK cascade;GO:0000165 MAPK cascade;GO:0045892 negative regulation of transcription, DNA-templated	Predicted intracellular proteins	Vesicles (Approved)				0	0	0	0	0	0	0	0	0	0	0	0	0	0	0	0	0
MAP1B	4131	symbol	H. sapiens	4131	H. sapiens	MAP1B	microtubule associated protein 1B	GO:0051913 regulation of synaptic plasticity by chemical substance;GO:0051914 positive regulation of synaptic plasticity by chemical substance;GO:0051915 induction of synaptic plasticity by chemical substance	Predicted intracellular proteins	Cytosol (Enhanced)		(M69)PID REELIN PATHWAY; (M163)PID LIS1 PATHWAY; (M108)PID NETRIN PATHWAY	(M5942)HALLMARK UV RESPONSE DN	0	0	0	0	1	0	1	0	1	0	0	0	0	0	0	0	0
FAM60A	58516	gene_synonym	H. sapiens	58516	H. sapiens	SINHCAF	SIN3-HDAC complex associated factor	GO:0030336 negative regulation of cell migration;GO:2000146 negative regulation of cell motility;GO:0051271 negative regulation of cellular component movement	Predicted intracellular proteins	Nucleoplasm (Approved); Additional: Cytosol				0	0	0	0	0	0	0	0	0	0	0	0	0	0	0	0	0
ROBO1	6091	symbol	H. sapiens	6091	H. sapiens	ROBO1	roundabout guidance receptor 1	GO:0021823 cerebral cortex tangential migration using cell-cell interactions;GO:0021825 substrate-dependent cerebral cortex tangential migration;GO:0021827 postnatal olfactory bulb interneuron migration	Predicted intracellular proteins	Plasma membrane (Enhanced)		(M142)PID AJDISS 2PATHWAY		1	0	0	0	0	1	0	0	0	1	0	0	0	0	1	0	1
GJA1	2697	symbol	H. sapiens	2697	H. sapiens	GJA1	gap junction protein alpha 1	GO:0010645 regulation of cell communication by chemical coupling;GO:0010652 positive regulation of cell communication by chemical coupling;GO:0010643 cell communication by chemical coupling	Disease related genes; Cancer-related genes:Candidate cancer biomarkers	Cell Junctions;Vesicles (Supported); Additional: Nucleoplasm	Carvedilol	(M266)PID NCADHERIN PATHWAY; (M65)PID FRA PATHWAY; (M167)PID AP1 PATHWAY	(M5942)HALLMARK UV RESPONSE DN; (M5906)HALLMARK ESTROGEN RESPONSE EARLY; (M5930)HALLMARK EPITHELIAL MESENCHYMAL TRANSITION	1	1	0	0	1	1	1	0	1	1	0	0	0	0	0	0	0
MTHFD2	10797	symbol	H. sapiens	10797	H. sapiens	MTHFD2	methylenetetrahydrofolate dehydrogenase (NADP+ dependent) 2, methenyltetrahydrofolate cyclohydrolase	GO:0035999 tetrahydrofolate interconversion;GO:0046653 tetrahydrofolate metabolic process;GO:0046655 folic acid metabolic process	ENZYME proteins:Oxidoreductases; Predicted intracellular proteins; ENZYME proteins:Hydrolases; Enzymes	Mitochondria (Supported)	Tetrahydrofolic acid; NADH		(M5922)HALLMARK UNFOLDED PROTEIN RESPONSE; (M5913)HALLMARK INTERFERON GAMMA RESPONSE; (M5924)HALLMARK MTORC1 SIGNALING	0	0	0	0	0	0	0	0	0	0	1	0	1	0	0	0	0
PODXL	5420	symbol	H. sapiens	5420	H. sapiens	PODXL	podocalyxin like	GO:0032534 regulation of microvillus assembly;GO:0033634 positive regulation of cell-cell adhesion mediated by integrin;GO:0033632 regulation of cell-cell adhesion mediated by integrin		Centriolar satellite;Plasma membrane (Supported); Additional: Vesicles			(M5906)HALLMARK ESTROGEN RESPONSE EARLY	0	0	0	0	0	1	0	0	0	1	0	0	0	0	0	0	0
NEURL1B	54492	symbol	H. sapiens	54492	H. sapiens	NEURL1B	neuralized E3 ubiquitin protein ligase 1B	GO:0070086 ubiquitin-dependent endocytosis;GO:0007219 Notch signaling pathway;GO:0098657 import into cell	Enzymes; Predicted intracellular proteins; ENZYME proteins:Transferases	Cytosol (Supported); Additional: Actin filaments				0	0	0	0	0	0	0	0	0	0	0	0	0	0	0	0	0
CCL20	6364	symbol	H. sapiens	6364	H. sapiens	CCL20	C-C motif chemokine ligand 20	GO:0072679 thymocyte migration;GO:0035584 calcium-mediated signaling using intracellular calcium source;GO:2000406 positive regulation of T cell migration	Predicted secreted proteins			(M5883)NABA SECRETED FACTORS; (M5885)NABA MATRISOME ASSOCIATED; (M5889)NABA MATRISOME	(M5890)HALLMARK TNFA SIGNALING VIA NFKB; (M5932)HALLMARK INFLAMMATORY RESPONSE; (M5953)HALLMARK KRAS SIGNALING UP	1	0	0	0	0	1	0	0	0	0	0	0	0	0	0	0	0
NR1I2	8856	symbol	H. sapiens	8856	H. sapiens	NR1I2	nuclear receptor subfamily 1 group I member 2	GO:0042738 exogenous drug catabolic process;GO:0042737 drug catabolic process;GO:0042908 xenobiotic transport	Nuclear receptors; Predicted intracellular proteins; Transcription factors:Zinc-coordinating DNA-binding domains; FDA approved drug targets:Small molecule drugs	Nucleoplasm (Enhanced)	Vitamin E; Oxiconazole; Phenytoin; Diethylstilbestrol; Clotrimazole; Pentobarbital; Spironolactone; Lindane; Flutamide; Ritonavir; Erlotinib; Cyclophosphamide; Mephenytoin; Carbamazepine; Tamoxifen; Warfarin; Ethotoin; Estradiol; Mifepristone; Methylphenobarbital; Ethinylestradiol; Ketoconazole; Fenofibrate; Rifampicin; Clonazepam; Miconazole; Nifedipine; Econazole; Sulfinpyrazone; Phenobarbital;…		(M5949)HALLMARK PEROXISOME; (M5948)HALLMARK BILE ACID METABOLISM	1	0	0	0	0	0	0	0	1	0	0	0	0	0	0	0	0
TAGLN	6876	symbol	H. sapiens	6876	H. sapiens	TAGLN	transgelin	GO:0007517 muscle organ development;GO:0061061 muscle structure development;GO:0030855 epithelial cell differentiation	Predicted intracellular proteins; Cancer-related genes:Candidate cancer biomarkers	Microtubules;Mitochondria (Approved); Additional: Cytosol	Artenimol	(M186)PID PDGFRB PATHWAY	(M5909)HALLMARK MYOGENESIS; (M5930)HALLMARK EPITHELIAL MESENCHYMAL TRANSITION	0	0	0	0	0	0	0	0	0	0	0	0	0	0	0	0	0
ADAMTS1	9510	symbol	H. sapiens	9510	H. sapiens	ADAMTS1	ADAM metallopeptidase with thrombospondin type 1 motif 1	GO:0001542 ovulation from ovarian follicle;GO:0060347 heart trabecula formation;GO:0030728 ovulation	Transporters:Accessory Factors Involved in Transport; Predicted intracellular proteins; Cancer-related genes:Candidate cancer biomarkers; Predicted secreted proteins	Plasma membrane (Approved)		(M3468)NABA ECM REGULATORS; (M5885)NABA MATRISOME ASSOCIATED; (M5889)NABA MATRISOME	(M5908)HALLMARK ANDROGEN RESPONSE	0	0	0	1	0	1	0	0	0	1	1	0	0	1	0	0	0
ANK2	287	symbol	H. sapiens	287	H. sapiens	ANK2	ankyrin 2	GO:0036309 protein localization to M-band;GO:0036371 protein localization to T-tubule;GO:0098907 regulation of SA node cell action potential	Potential drug targets; Transporters:Accessory Factors Involved in Transport; Predicted intracellular proteins; Disease related genes	Plasma membrane (Supported)				0	1	0	0	0	0	0	0	1	0	0	0	0	0	0	0	0
PEX11G	92960	symbol	H. sapiens	92960	H. sapiens	PEX11G	peroxisomal biogenesis factor 11 gamma	GO:0044375 regulation of peroxisome size;GO:0016559 peroxisome fission;GO:0007031 peroxisome organization					(M5948)HALLMARK BILE ACID METABOLISM	0	0	1	0	0	0	0	0	1	0	0	0	0	0	0	0	0
F3	2152	symbol	H. sapiens	2152	H. sapiens	F3	coagulation factor III, tissue factor	GO:0002543 activation of blood coagulation via clotting cascade;GO:0002541 activation of plasma proteins involved in acute inflammatory response;GO:0007598 blood coagulation, extrinsic pathway	CD markers; Predicted intracellular proteins; Cancer-related genes:Candidate cancer biomarkers; FDA approved drug targets:Biotech drugs; Candidate cardiovascular disease genes; Predicted secreted proteins	Vesicles (Approved)	Coagulation factor VIIa Recombinant Human; rNAPc2; 2-(4-HYDROXY-5-PHENYL-1H-PYRAZOL-3-YL)-1H-BENZOIMIDAZOLE-5-CARBOXAMIDINE; [2'-HYDROXY-3'-(1H-PYRROLO[3,2-C]PYRIDIN-2-YL)-BIPHENYL-3-YLMETHYL]-UREA; [5-(5-Amino-1H-pyrrolo[3,2-b]pyridin-2-yl)-6-hydroxy-3'-nitro-3-biphenylyl]acetic acid; Coagulation factor VII human		(M5946)HALLMARK COAGULATION; (M5942)HALLMARK UV RESPONSE DN; (M5890)HALLMARK TNFA SIGNALING VIA NFKB	1	0	0	0	1	1	0	0	0	0	0	0	0	0	0	0	1
VCAN	1462	symbol	H. sapiens	1462	H. sapiens	VCAN	versican	GO:0030208 dermatan sulfate biosynthetic process;GO:0030205 dermatan sulfate metabolic process;GO:0030207 chondroitin sulfate catabolic process	Predicted intracellular proteins; Disease related genes; Predicted secreted proteins	Vesicles (Approved)	Hyaluronic acid	(M264)PID TOLL ENDOGENOUS PATHWAY; (M5882)NABA PROTEOGLYCANS; (M223)PID BETA CATENIN NUC PATHWAY	(M5944)HALLMARK ANGIOGENESIS; (M5915)HALLMARK APICAL JUNCTION; (M5930)HALLMARK EPITHELIAL MESENCHYMAL TRANSITION	0	0	0	1	0	0	0	0	0	0	0	0	0	0	0	0	0
COQ10A	93058	symbol	H. sapiens	93058	H. sapiens	COQ10A	coenzyme Q10A	GO:0006744 ubiquinone biosynthetic process;GO:1901663 quinone biosynthetic process;GO:0006743 ubiquinone metabolic process	Predicted intracellular proteins	Cytosol (Approved); Additional: Endoplasmic reticulum;Golgi apparatus				0	0	0	0	0	0	0	0	0	0	0	0	0	0	0	0	0
CDC42EP3	10602	symbol	H. sapiens	10602	H. sapiens	CDC42EP3	CDC42 effector protein 3	GO:0031274 positive regulation of pseudopodium assembly;GO:0031272 regulation of pseudopodium assembly;GO:0031269 pseudopodium assembly	Predicted intracellular proteins	Actin filaments;Plasma membrane (Supported)				1	0	0	0	0	0	0	0	1	0	0	0	0	0	0	0	0
RBP5	83758	symbol	H. sapiens	83758	H. sapiens	RBP5	retinol binding protein 5		Predicted intracellular proteins	Golgi apparatus (Approved); Additional: Vesicles				0	0	0	0	0	0	0	0	0	0	0	0	0	0	0	0	0
HSPA2	3306	symbol	H. sapiens	3306	H. sapiens	HSPA2	heat shock protein family A (Hsp70) member 2	GO:0070194 synaptonemal complex disassembly;GO:1901896 positive regulation of ATPase-coupled calcium transmembrane transporter activity;GO:1901894 regulation of ATPase-coupled calcium transmembrane transporter activity	Predicted intracellular proteins; Cancer-related genes:Candidate cancer biomarkers	Vesicles (Approved); Additional: Nucleoplasm	Quercetin		(M5951)HALLMARK SPERMATOGENESIS; (M5941)HALLMARK UV RESPONSE UP	0	1	0	0	0	0	0	0	0	0	0	1	0	1	0	0	0
PKD2	5311	symbol	H. sapiens	5311	H. sapiens	PKD2	polycystin 2, transient receptor potential cation channel	GO:0061441 renal artery morphogenesis;GO:0072055 renal cortex development;GO:0072214 metanephric cortex development	Transporters:Transporter channels and pores; Voltage-gated ion channels:Transient Receptor Potential Channels; Disease related genes; Potential drug targets	Endoplasmic reticulum (Supported)			(M5893)HALLMARK MITOTIC SPINDLE	0	1	0	0	0	1	1	0	0	1	0	0	0	1	0	0	0
NAGS	162417	symbol	H. sapiens	162417	H. sapiens	NAGS	N-acetylglutamate synthase	GO:0006526 arginine biosynthetic process;GO:0000050 urea cycle;GO:0019627 urea metabolic process	Predicted intracellular proteins; Potential drug targets; Enzymes; Disease related genes; ENZYME proteins:Transferases	Mitochondria (Supported)	Glutamic acid			0	0	0	0	0	0	0	0	0	0	0	0	1	0	0	0	0
USP30	84749	symbol	H. sapiens	84749	H. sapiens	USP30	ubiquitin specific peptidase 30	GO:0044313 protein K6-linked deubiquitination;GO:1901525 negative regulation of mitophagy;GO:1903147 negative regulation of autophagy of mitochondrion	Enzymes; Peptidases:Cysteine-type peptidases; Predicted intracellular proteins; ENZYME proteins:Hydrolases					0	0	0	0	0	0	0	0	0	0	0	0	0	0	0	0	0
ZNF430	80264	symbol	H. sapiens	80264	H. sapiens	ZNF430	zinc finger protein 430	GO:0021762 substantia nigra development;GO:0048857 neural nucleus development;GO:0030901 midbrain development	Predicted intracellular proteins; Transcription factors:Zinc-coordinating DNA-binding domains					0	0	0	0	0	0	0	0	0	0	0	0	0	0	1	0	0
PLAT	5327	symbol	H. sapiens	5327	H. sapiens	PLAT	plasminogen activator, tissue type	GO:0031639 plasminogen activation;GO:0042730 fibrinolysis;GO:0030195 negative regulation of blood coagulation	Peptidases:Serine-type peptidases; FDA approved drug targets:Small molecule drugs; ENZYME proteins:Hydrolases; Enzymes; Disease related genes; Cancer-related genes:Candidate cancer biomarkers; FDA approved drug targets:Biotech drugs; Candidate cardiovascular disease genes; Predicted secreted proteins	Actin filaments (Approved)	Aminocaproic acid; Iloprost; Human C1-esterase inhibitor; 5-(DIMETHYLAMINO)-2-NAPHTHALENESULFONIC ACID; Dexibuprofen; Conestat alfa	(M169)PID INTEGRIN2 PATHWAY; (M159)PID AMB2 NEUTROPHILS PATHWAY; (M3468)NABA ECM REGULATORS	(M5946)HALLMARK COAGULATION; (M5902)HALLMARK APOPTOSIS; (M5921)HALLMARK COMPLEMENT	0	0	0	0	1	0	0	0	0	0	1	0	0	0	0	0	1
THBD	7056	symbol	H. sapiens	7056	H. sapiens	THBD	thrombomodulin	GO:0051918 negative regulation of fibrinolysis;GO:0051917 regulation of fibrinolysis;GO:0010544 negative regulation of platelet activation	CD markers; Candidate cardiovascular disease genes; Disease related genes	Cytosol;Nucleoplasm (Approved)	Drotrecogin alfa; Ibuprofen; Dexibuprofen	(M65)PID FRA PATHWAY	(M5944)HALLMARK ANGIOGENESIS; (M5946)HALLMARK COAGULATION	1	0	0	0	1	1	0	0	0	0	0	0	0	0	0	1	0
PCDH18	54510	symbol	H. sapiens	54510	H. sapiens	PCDH18	protocadherin 18	GO:0007156 homophilic cell adhesion via plasma membrane adhesion molecules;GO:0098742 cell-cell adhesion via plasma-membrane adhesion molecules;GO:0007420 brain development	Predicted intracellular proteins	Cytosol (Approved); Additional: Golgi apparatus				0	0	0	0	0	0	0	0	0	0	0	0	0	0	1	0	0
SLC38A1	81539	symbol	H. sapiens	81539	H. sapiens	SLC38A1	solute carrier family 38 member 1	GO:0006868 glutamine transport;GO:0001504 neurotransmitter uptake;GO:0015804 neutral amino acid transport	Transporters:Electrochemical Potential-driven transporters; Predicted intracellular proteins		Asparagine		(M5901)HALLMARK G2M CHECKPOINT	0	1	0	0	0	0	0	0	1	0	0	0	0	0	0	0	0
IL17RC	84818	symbol	H. sapiens	84818	H. sapiens	IL17RC	interleukin 17 receptor C	GO:0097396 response to interleukin-17;GO:0097398 cellular response to interleukin-17;GO:0097400 interleukin-17-mediated signaling pathway	Predicted intracellular proteins; Disease related genes					1	0	0	0	0	1	0	0	0	0	0	0	0	0	0	0	0
MCAM	4162	symbol	H. sapiens	4162	H. sapiens	MCAM	melanoma cell adhesion molecule	GO:0061042 vascular wound healing;GO:0003094 glomerular filtration;GO:0097205 renal filtration	CD markers	Plasma membrane (Approved)				0	0	0	0	1	1	0	0	0	0	0	0	0	0	0	0	0
SLC6A13	6540	symbol	H. sapiens	6540	H. sapiens	SLC6A13	solute carrier family 6 member 13	GO:0015881 creatine transmembrane transport;GO:0051939 gamma-aminobutyric acid import;GO:0015734 taurine transport	Transporters:Electrochemical Potential-driven transporters	Mitochondria (Supported); Additional: Cytosol;Nucleoli;Nucleoplasm	Guvacine	(M16518)ST WNT CA2 CYCLIC GMP PATHWAY		1	1	0	0	0	0	0	0	1	0	0	0	0	0	0	0	0
SEC14L2	23541	symbol	H. sapiens	23541	H. sapiens	SEC14L2	SEC14 like lipid binding 2	GO:0045540 regulation of cholesterol biosynthetic process;GO:0106118 regulation of sterol biosynthetic process;GO:0090181 regulation of cholesterol metabolic process	Predicted intracellular proteins	Nucleoplasm (Supported); Additional: Cytosol	Vitamin E; alpha-Tocopherol succinate; D-alpha-Tocopherol acetate	(M236)PID DELTA NP63 PATHWAY	(M5906)HALLMARK ESTROGEN RESPONSE EARLY	0	0	0	0	0	0	0	1	0	0	0	0	0	0	0	0	0
HSD17B10	3028	symbol	H. sapiens	3028	H. sapiens	HSD17B10	hydroxysteroid 17-beta dehydrogenase 10	GO:0062173 brexanolone metabolic process;GO:0006550 isoleucine catabolic process;GO:0097745 mitochondrial tRNA 5'-end processing	Predicted intracellular proteins; Potential drug targets; Enzymes; Disease related genes; ENZYME proteins:Oxidoreductases		NADH; 1-Azepan-1-Yl-2-Phenyl-2-(4-Thioxo-1,4-Dihydro-Pyrazolo[3,4-D]Pyrimidin-5-Yl)Ethanone Adduct; Omega-3-carboxylic acids		(M5935)HALLMARK FATTY ACID METABOLISM; (M5936)HALLMARK OXIDATIVE PHOSPHORYLATION	0	0	1	0	0	0	0	1	0	0	0	0	1	0	0	0	0
NMNAT3	349565	symbol	H. sapiens	349565	H. sapiens	NMNAT3	nicotinamide nucleotide adenylyltransferase 3	GO:0009435 NAD biosynthetic process;GO:0019359 nicotinamide nucleotide biosynthetic process;GO:0019363 pyridine nucleotide biosynthetic process	Enzymes; Predicted intracellular proteins; ENZYME proteins:Transferases	Mitochondria (Supported)	alpha,beta-Methyleneadenosine 5'-triphosphate; Nicotinamide Mononucleotide; Deamido-Nad+			0	0	0	0	0	0	0	0	0	0	0	0	0	0	0	0	0
TOLLIP	54472	symbol	H. sapiens	54472	H. sapiens	TOLLIP	toll interacting protein	GO:0033235 positive regulation of protein sumoylation;GO:0036010 protein localization to endosome;GO:0033233 regulation of protein sumoylation	Predicted intracellular proteins	Cytosol;Plasma membrane (Approved)		(M110)PID IL1 PATHWAY		1	0	0	0	0	0	0	0	0	0	0	0	0	0	0	0	0
NUSAP1	51203	symbol	H. sapiens	51203	H. sapiens	NUSAP1	nucleolar and spindle associated protein 1	GO:0007076 mitotic chromosome condensation;GO:0040001 establishment of mitotic spindle localization;GO:0045840 positive regulation of mitotic nuclear division	Predicted intracellular proteins	Nucleoplasm (Supported); Additional: Nucleoli fibrillar center			(M5893)HALLMARK MITOTIC SPINDLE; (M5901)HALLMARK G2M CHECKPOINT	0	0	0	0	0	0	1	0	0	0	0	0	0	1	0	0	0
DSEL	92126	symbol	H. sapiens	92126	H. sapiens	DSEL	dermatan sulfate epimerase like	GO:0030208 dermatan sulfate biosynthetic process;GO:0030205 dermatan sulfate metabolic process;GO:0050651 dermatan sulfate proteoglycan biosynthetic process		Plasma membrane (Approved); Additional: Nucleoplasm				0	0	0	1	0	0	0	0	0	0	0	0	0	0	0	0	0
ETNK2	55224	symbol	H. sapiens	55224	H. sapiens	ETNK2	ethanolamine kinase 2	GO:0006646 phosphatidylethanolamine biosynthetic process;GO:0046337 phosphatidylethanolamine metabolic process;GO:0009791 post-embryonic development	Enzymes; Predicted intracellular proteins; ENZYME proteins:Transferases					1	0	0	0	0	0	0	1	0	1	0	0	0	0	0	0	0
OGFOD2	79676	symbol	H. sapiens	79676	H. sapiens	OGFOD2	2-oxoglutarate and iron dependent oxygenase domain containing 2		Predicted intracellular proteins	Nucleoplasm (Supported); Additional: Nuclear bodies	Ascorbic acid	(M3468)NABA ECM REGULATORS; (M5885)NABA MATRISOME ASSOCIATED; (M5889)NABA MATRISOME		0	0	0	0	0	0	0	0	0	0	0	0	0	0	0	0	0
EXT1	2131	symbol	H. sapiens	2131	H. sapiens	EXT1	exostosin glycosyltransferase 1	GO:0036339 lymphocyte adhesion to endothelial cell of high endothelial venule;GO:0060506 smoothened signaling pathway involved in lung development;GO:0061973 membrane bone morphogenesis	Predicted intracellular proteins; Potential drug targets; Enzymes; Disease related genes; Cancer-related genes:Candidate cancer biomarkers; ENZYME proteins:Transferases				(M5891)HALLMARK HYPOXIA; (M5937)HALLMARK GLYCOLYSIS	1	0	0	1	1	1	0	0	1	1	0	0	0	0	1	1	1
TUBB6	84617	symbol	H. sapiens	84617	H. sapiens	TUBB6	tubulin beta 6 class V	GO:0000226 microtubule cytoskeleton organization;GO:0007017 microtubule-based process;GO:0000278 mitotic cell cycle	Predicted intracellular proteins; Disease related genes	Microtubules (Supported); Additional: Cytokinetic bridge;Mitotic spindle	CYT997; Artenimol			0	0	0	0	0	0	1	0	0	0	0	0	0	0	0	0	0
SPINT2	10653	symbol	H. sapiens	10653	H. sapiens	SPINT2	serine peptidase inhibitor, Kunitz type 2	GO:0060671 epithelial cell differentiation involved in embryonic placenta development;GO:0060672 epithelial cell morphogenesis involved in placental branching;GO:0060670 branching involved in labyrinthine layer morphogenesis	Disease related genes; Predicted intracellular proteins; Cancer-related genes:Candidate cancer biomarkers	Cytosol;Intermediate filaments;Plasma membrane (Uncertain)			(M5934)HALLMARK XENOBIOTIC METABOLISM	0	0	0	0	0	0	0	0	0	1	0	0	0	0	0	0	0
KIF22	3835	symbol	H. sapiens	3835	H. sapiens	KIF22	kinesin family member 22	GO:0007080 mitotic metaphase plate congression;GO:0007062 sister chromatid cohesion;GO:0051310 metaphase plate congression	Predicted intracellular proteins; Disease related genes	Nuclear speckles (Supported)			(M5893)HALLMARK MITOTIC SPINDLE; (M5901)HALLMARK G2M CHECKPOINT; (M5925)HALLMARK E2F TARGETS	0	0	0	0	0	0	0	0	0	0	0	0	0	0	0	0	0
BIRC3	330	symbol	H. sapiens	330	H. sapiens	BIRC3	baculoviral IAP repeat containing 3	GO:0070424 regulation of nucleotide-binding oligomerization domain containing signaling pathway;GO:0060546 negative regulation of necroptotic process;GO:0062099 negative regulation of programmed necrotic cell death	Predicted intracellular proteins; Potential drug targets; Enzymes; Disease related genes; Cancer-related genes:Candidate cancer biomarkers; ENZYME proteins:Transferases	Cytosol;Nucleoplasm (Supported)		(M7997)SA CASPASE CASCADE; (M18030)ST TUMOR NECROSIS FACTOR PATHWAY; (M45)PID CD40 PATHWAY	(M5902)HALLMARK APOPTOSIS; (M5890)HALLMARK TNFA SIGNALING VIA NFKB; (M5953)HALLMARK KRAS SIGNALING UP	1	0	0	0	0	0	0	0	0	0	0	0	0	0	0	0	0
ZGPAT	84619	symbol	H. sapiens	84619	H. sapiens	ZGPAT	zinc finger CCCH-type and G-patch domain containing	GO:0007175 negative regulation of epidermal growth factor-activated receptor activity;GO:0007176 regulation of epidermal growth factor-activated receptor activity;GO:0061099 negative regulation of protein tyrosine kinase activity	Predicted intracellular proteins; Transcription factors:Zinc-coordinating DNA-binding domains	Nucleoplasm;Plasma membrane (Supported)				0	1	0	0	0	0	0	0	0	0	0	0	0	0	0	0	1
POLD2	5425	symbol	H. sapiens	5425	H. sapiens	POLD2	DNA polymerase delta 2, accessory subunit	GO:0006271 DNA strand elongation involved in DNA replication;GO:0006297 nucleotide-excision repair, DNA gap filling;GO:0022616 DNA strand elongation	Predicted intracellular proteins	Nucleoplasm (Enhanced)			(M5925)HALLMARK E2F TARGETS; (M5926)HALLMARK MYC TARGETS V1	0	0	0	0	0	0	0	0	0	0	0	0	0	0	0	0	0
STON1	11037	symbol	H. sapiens	11037	H. sapiens	STON1	stonin 1	GO:0048488 synaptic vesicle endocytosis;GO:0140238 presynaptic endocytosis;GO:0036465 synaptic vesicle recycling	Predicted intracellular proteins					0	0	0	0	0	0	0	0	0	0	0	0	0	0	0	0	0
MPST	4357	symbol	H. sapiens	4357	H. sapiens	MPST	mercaptopyruvate sulfurtransferase	GO:0009439 cyanate metabolic process;GO:0009440 cyanate catabolic process;GO:0009092 homoserine metabolic process	Predicted intracellular proteins; Potential drug targets; Enzymes; Disease related genes; ENZYME proteins:Transferases	Mitochondria (Approved); Additional: Cytosol				0	0	1	1	0	0	0	0	0	1	0	0	1	0	0	0	0
SKA2	348235	symbol	H. sapiens	348235	H. sapiens	SKA2	spindle and kinetochore associated complex subunit 2	GO:0031110 regulation of microtubule polymerization or depolymerization;GO:0031109 microtubule polymerization or depolymerization;GO:0070507 regulation of microtubule cytoskeleton organization	Predicted intracellular proteins					0	0	0	0	0	0	1	0	0	0	0	0	0	0	0	0	0
CYB5D2	124936	symbol	H. sapiens	124936	H. sapiens	CYB5D2	cytochrome b5 domain containing 2	GO:0045666 positive regulation of neuron differentiation;GO:0045664 regulation of neuron differentiation;GO:0045597 positive regulation of cell differentiation	Predicted intracellular proteins; Predicted secreted proteins	Endoplasmic reticulum;Plasma membrane (Approved)				0	0	0	0	0	0	0	0	0	0	0	0	0	0	0	0	0
GLIS3	169792	symbol	H. sapiens	169792	H. sapiens	GLIS3	GLIS family zinc finger 3	GO:0000122 negative regulation of transcription by RNA polymerase II;GO:0045944 positive regulation of transcription by RNA polymerase II;GO:0045892 negative regulation of transcription, DNA-templated	Predicted intracellular proteins; Transcription factors:Zinc-coordinating DNA-binding domains; Disease related genes	Nucleoplasm (Supported)				0	0	0	0	0	0	0	0	0	0	0	0	0	0	0	0	0
FAM117A	81558	symbol	H. sapiens	81558	H. sapiens	FAM117A	family with sequence similarity 117 member A		Predicted intracellular proteins	Nucleoplasm (Approved)				0	0	0	0	0	0	0	0	0	0	0	0	0	0	0	0	0
CCDC112	153733	symbol	H. sapiens	153733	H. sapiens	CCDC112	coiled-coil domain containing 112		Predicted intracellular proteins; Predicted secreted proteins	Cytosol;Plasma membrane (Supported); Additional: Nucleoplasm				0	0	0	0	0	0	0	0	0	0	0	0	0	0	0	0	0
VEGFC	7424	symbol	H. sapiens	7424	H. sapiens	VEGFC	vascular endothelial growth factor C	GO:1901492 positive regulation of lymphangiogenesis;GO:1902462 positive regulation of mesenchymal stem cell proliferation;GO:1901490 regulation of lymphangiogenesis	Transporters; RAS pathway related proteins; Potential drug targets; Disease related genes; Cancer-related genes:Candidate cancer biomarkers; Predicted secreted proteins			(M137)PID VEGF VEGFR PATHWAY; (M118)PID INTEGRIN A9B1 PATHWAY; (M274)PID LYMPH ANGIOGENESIS PATHWAY	(M5930)HALLMARK EPITHELIAL MESENCHYMAL TRANSITION	1	0	0	0	0	1	0	0	1	1	0	0	0	0	0	0	1
ANKRD29	147463	symbol	H. sapiens	147463	H. sapiens	ANKRD29	ankyrin repeat domain 29		Predicted intracellular proteins	Nuclear bodies;Nucleoplasm (Approved)				0	0	0	0	0	0	0	0	0	0	0	0	0	0	0	0	0
ZNF385B	151126	symbol	H. sapiens	151126	H. sapiens	ZNF385B	zinc finger protein 385B	GO:0072332 intrinsic apoptotic signaling pathway by p53 class mediator;GO:0072331 signal transduction by p53 class mediator;GO:0097193 intrinsic apoptotic signaling pathway	Predicted intracellular proteins	Nucleoli fibrillar center (Approved)				0	0	0	0	0	0	0	0	0	0	0	0	0	0	0	0	0
ADRB2	154	symbol	H. sapiens	154	H. sapiens	ADRB2	adrenoceptor beta 2	GO:0061885 positive regulation of mini excitatory postsynaptic potential;GO:0002025 norepinephrine-epinephrine-mediated vasodilation involved in regulation of systemic arterial blood pressure;GO:0002032 desensitization of G protein-coupled receptor signaling pathway by arrestin	Transporters; G-protein coupled receptors:GPCRs excl olfactory receptors; FDA approved drug targets:Small molecule drugs	Cytosol (Uncertain)	Spermine; Betaxolol; Isoetharine; Cabergoline; Metoprolol; Atenolol; Norepinephrine; Timolol; Phenylpropanolamine; Dipivefrin; Sotalol; Carteolol; Propranolol; Labetalol; Bisoprolol; Epinephrine; Orciprenaline; Dobutamine; Pseudoephedrine; Alprenolol; Ritodrine; Terbutaline; Bitolterol; Phenoxybenzamine; Salmeterol; Pindolol; Formoterol; Salbutamol; Isoprenaline; Arbutamine; Carvedilol; Desiprami…	(M86)PID ARF6 PATHWAY; (M67)PID ARF6 TRAFFICKING PATHWAY		0	1	0	0	0	1	0	0	1	0	0	0	0	0	0	0	1
MLYCD	23417	symbol	H. sapiens	23417	H. sapiens	MLYCD	malonyl-CoA decarboxylase	GO:2001294 malonyl-CoA catabolic process;GO:2001293 malonyl-CoA metabolic process;GO:0033869 nucleoside bisphosphate catabolic process	Predicted intracellular proteins; Potential drug targets; ENZYME proteins:Lyases; Enzymes; Disease related genes				(M5949)HALLMARK PEROXISOME; (M5948)HALLMARK BILE ACID METABOLISM; (M5935)HALLMARK FATTY ACID METABOLISM	0	0	1	1	0	0	0	1	0	0	0	0	0	0	0	0	0
TMEM106C	79022	symbol	H. sapiens	79022	H. sapiens	TMEM106C	transmembrane protein 106C		Predicted intracellular proteins					0	0	0	0	0	0	0	0	0	0	0	0	0	0	0	0	0
LPAR1	1902	symbol	H. sapiens	1902	H. sapiens	LPAR1	lysophosphatidic acid receptor 1	GO:1904565 response to 1-oleoyl-sn-glycerol 3-phosphate;GO:1904566 cellular response to 1-oleoyl-sn-glycerol 3-phosphate;GO:0071673 positive regulation of smooth muscle cell chemotaxis	G-protein coupled receptors:Lysolipids receptors; G-protein coupled receptors:GPCRs excl olfactory receptors	Nuclear speckles (Approved); Additional: Plasma membrane		(M15)PID LYSOPHOSPHOLIPID PATHWAY	(M5942)HALLMARK UV RESPONSE DN; (M5932)HALLMARK INFLAMMATORY RESPONSE	1	0	0	0	0	1	1	0	0	0	1	0	0	0	1	0	0
MT1M	4499	symbol	H. sapiens	4499	H. sapiens	MT1M	metallothionein 1M	GO:0010273 detoxification of copper ion;GO:1990169 stress response to copper ion;GO:0061687 detoxification of inorganic compound	Predicted intracellular proteins					0	0	0	0	0	0	0	0	0	0	0	0	0	0	0	0	0
HYI	81888	symbol	H. sapiens	81888	H. sapiens	HYI	hydroxypyruvate isomerase (putative)	GO:0046487 glyoxylate metabolic process;GO:0006081 cellular aldehyde metabolic process;GO:0032787 monocarboxylic acid metabolic process	Enzymes; Predicted intracellular proteins; ENZYME proteins:Isomerase	Cytosol;Plasma membrane (Approved); Additional: Golgi apparatus				0	0	0	0	0	0	0	0	0	0	0	0	0	0	0	0	0
MPND	84954	symbol	H. sapiens	84954	H. sapiens	MPND	MPN domain containing	GO:0006338 chromatin remodeling;GO:0018215 protein phosphopantetheinylation;GO:0006325 chromatin organization	Enzymes; Predicted intracellular proteins; Peptidases:Metallopeptidases	Nucleoli rim (Approved); Additional: Nucleoplasm				0	0	0	0	0	0	0	0	0	0	0	0	0	0	0	0	0
UHRF1	29128	symbol	H. sapiens	29128	H. sapiens	UHRF1	ubiquitin like with PHD and ring finger domains 1	GO:2000371 regulation of DNA topoisomerase (ATP-hydrolyzing) activity;GO:2000373 positive regulation of DNA topoisomerase (ATP-hydrolyzing) activity;GO:0010216 maintenance of DNA methylation	Predicted intracellular proteins; Potential drug targets; Enzymes; Disease related genes; ENZYME proteins:Transferases	Nucleoplasm (Supported)				0	0	0	0	0	1	0	0	0	0	0	1	0	0	0	0	0
ARMCX6	54470	symbol	H. sapiens	54470	H. sapiens	ARMCX6	armadillo repeat containing X-linked 6			Cytosol (Supported); Additional: Nuclear membrane;Nucleoplasm				0	0	0	0	0	0	0	0	0	0	0	0	0	0	0	0	0
NIT2	56954	symbol	H. sapiens	56954	H. sapiens	NIT2	nitrilase family member 2	GO:0006528 asparagine metabolic process;GO:0006107 oxaloacetate metabolic process;GO:0006541 glutamine metabolic process	Enzymes; Predicted intracellular proteins; ENZYME proteins:Hydrolases	Cytosol (Supported); Additional: Centrosome				0	0	0	0	0	0	0	0	0	0	0	0	1	0	0	0	0
DIS3L	115752	symbol	H. sapiens	115752	H. sapiens	DIS3L	DIS3 like exosome 3'-5' exoribonuclease	GO:0016075 rRNA catabolic process;GO:0034661 ncRNA catabolic process;GO:0090503 RNA phosphodiester bond hydrolysis, exonucleolytic	Predicted intracellular proteins	Cytosol;Plasma membrane (Supported); Additional: Centrosome				0	0	0	0	0	0	0	0	0	0	0	0	0	0	0	0	0
PIGV	55650	symbol	H. sapiens	55650	H. sapiens	PIGV	phosphatidylinositol glycan anchor biosynthesis class V	GO:0016254 preassembly of GPI anchor in ER membrane;GO:0006506 GPI anchor biosynthetic process;GO:0006505 GPI anchor metabolic process	Predicted intracellular proteins; Disease related genes	Cytosol (Approved); Additional: Endoplasmic reticulum				0	0	0	0	0	0	0	1	0	0	0	0	0	0	0	0	0
NPR3	4883	symbol	H. sapiens	4883	H. sapiens	NPR3	natriuretic peptide receptor 3	GO:0002158 osteoclast proliferation;GO:0030157 pancreatic juice secretion;GO:0035810 positive regulation of urine volume	Predicted intracellular proteins	Cytosol (Approved)	Nesiritide			0	0	0	0	0	0	0	0	1	0	0	0	0	0	0	0	0
CYS1	192668	symbol	H. sapiens	192668	H. sapiens	CYS1	cystin 1		Predicted intracellular proteins					0	0	0	0	0	0	0	0	0	0	0	0	0	0	0	0	0
ANKRD50	57182	symbol	H. sapiens	57182	H. sapiens	ANKRD50	ankyrin repeat domain 50	GO:1990126 retrograde transport, endosome to plasma membrane;GO:0098876 vesicle-mediated transport to the plasma membrane;GO:0016197 endosomal transport	Transporters; Predicted intracellular proteins	Cytosol;Nucleoplasm (Approved)				0	0	0	0	0	0	0	0	0	0	0	0	0	0	0	0	0
CCL2	6347	symbol	H. sapiens	6347	H. sapiens	CCL2	C-C motif chemokine ligand 2	GO:0035684 helper T cell extravasation;GO:2000502 negative regulation of natural killer cell chemotaxis;GO:1901624 negative regulation of lymphocyte chemotaxis	FDA approved drug targets:Small molecule drugs; Candidate cardiovascular disease genes; Cancer-related genes:Candidate cancer biomarkers; Predicted secreted proteins	Golgi apparatus (Approved); Additional: Vesicles	Mimosine; Danazol; Chondroitin sulfate	(M22)PID GMCSF PATHWAY; (M65)PID FRA PATHWAY; (M196)PID IL23 PATHWAY	(M5922)HALLMARK UNFOLDED PROTEIN RESPONSE; (M5890)HALLMARK TNFA SIGNALING VIA NFKB; (M5913)HALLMARK INTERFERON GAMMA RESPONSE	1	1	0	0	0	1	0	0	0	0	1	0	0	0	0	0	0
FZD1	8321	symbol	H. sapiens	8321	H. sapiens	FZD1	frizzled class receptor 1	GO:0044338 canonical Wnt signaling pathway involved in mesenchymal stem cell differentiation;GO:0044339 canonical Wnt signaling pathway involved in osteoblast differentiation;GO:0035425 autocrine signaling	G-protein coupled receptors:Family fz/smo receptors; G-protein coupled receptors:GPCRs excl olfactory receptors; Cancer-related genes:Candidate cancer biomarkers; Transporters	Plasma membrane (Supported)		(M77)PID WNT SIGNALING PATHWAY; (M70)PID PS1 PATHWAY; (M5493)WNT SIGNALING	(M5903)HALLMARK NOTCH SIGNALING; (M5895)HALLMARK WNT BETA CATENIN SIGNALING	0	0	0	0	0	0	0	0	0	1	0	0	0	0	1	0	0
ARMCX2	9823	symbol	H. sapiens	9823	H. sapiens	ARMCX2	armadillo repeat containing X-linked 2		Predicted intracellular proteins	Mitochondria (Approved); Additional: Nucleoplasm				0	0	0	0	0	0	0	0	0	0	0	0	0	0	0	0	0
RAD51AP1	10635	symbol	H. sapiens	10635	H. sapiens	RAD51AP1	RAD51 associated protein 1	GO:0010520 regulation of reciprocal meiotic recombination;GO:0010845 positive regulation of reciprocal meiotic recombination;GO:1905168 positive regulation of double-strand break repair via homologous recombination	Predicted intracellular proteins	Nucleoplasm (Approved)			(M5925)HALLMARK E2F TARGETS	0	0	0	0	0	0	0	0	0	0	0	0	0	1	0	1	0
LARP6	55323	symbol	H. sapiens	55323	H. sapiens	LARP6	La ribonucleoprotein 6, translational regulator	GO:1902416 positive regulation of mRNA binding;GO:1905216 positive regulation of RNA binding;GO:1902415 regulation of mRNA binding	Predicted intracellular proteins	Microtubules (Approved); Additional: Cytokinetic bridge				0	0	0	0	0	0	0	0	0	0	0	0	0	0	0	0	0
HOXC4	3221	symbol	H. sapiens	3221	H. sapiens	HOXC4	homeobox C4	GO:0048704 embryonic skeletal system morphogenesis;GO:0048706 embryonic skeletal system development;GO:0051216 cartilage development	Transcription factors:Helix-turn-helix domains; Predicted intracellular proteins	Nucleoplasm (Supported)				0	0	0	0	0	0	0	0	0	0	0	0	0	0	0	0	0
GALNT3	2591	symbol	H. sapiens	2591	H. sapiens	GALNT3	polypeptide N-acetylgalactosaminyltransferase 3	GO:0018243 protein O-linked glycosylation via threonine;GO:0018242 protein O-linked glycosylation via serine;GO:0016266 O-glycan processing	Predicted intracellular proteins; Potential drug targets; Enzymes; Disease related genes; ENZYME proteins:Transferases	Golgi apparatus (Supported)			(M5953)HALLMARK KRAS SIGNALING UP	0	0	0	1	0	0	0	0	0	0	0	0	0	0	0	0	1
GJB1	2705	symbol	H. sapiens	2705	H. sapiens	GJB1	gap junction protein beta 1	GO:0016264 gap junction assembly;GO:0007043 cell-cell junction assembly;GO:0045216 cell-cell junction organization	Potential drug targets; Transporters:Transporter channels and pores; Disease related genes					0	0	0	0	0	0	1	0	0	0	0	0	0	0	0	0	0
KCTD1	284252	symbol	H. sapiens	284252	H. sapiens	KCTD1	potassium channel tetramerization domain containing 1	GO:0051260 protein homooligomerization;GO:0051259 protein complex oligomerization;GO:0000122 negative regulation of transcription by RNA polymerase II	Predicted intracellular proteins; Disease related genes	Nucleoplasm (Approved); Additional: Centriolar satellite;Cytokinetic bridge;Nucleoli				0	0	0	0	0	0	0	0	0	0	0	0	0	0	0	0	0
FABP4	2167	symbol	H. sapiens	2167	H. sapiens	FABP4	fatty acid binding protein 4	GO:0071285 cellular response to lithium ion;GO:0050872 white fat cell differentiation;GO:0010226 response to lithium ion	Predicted intracellular proteins; Cancer-related genes:Candidate cancer biomarkers			(M167)PID AP1 PATHWAY	(M5905)HALLMARK ADIPOGENESIS	1	0	0	0	0	1	0	1	1	0	0	0	0	0	0	0	0
NOP58	51602	symbol	H. sapiens	51602	H. sapiens	NOP58	NOP58 ribonucleoprotein	GO:0048254 snoRNA localization;GO:0006364 rRNA processing;GO:0006403 RNA localization	Predicted intracellular proteins	Nucleoli fibrillar center (Enhanced); Additional: Nucleoplasm				0	0	0	0	0	0	0	0	0	0	0	0	0	0	0	0	0
PMVK	10654	symbol	H. sapiens	10654	H. sapiens	PMVK	phosphomevalonate kinase	GO:0019287 isopentenyl diphosphate biosynthetic process, mevalonate pathway;GO:0009240 isopentenyl diphosphate biosynthetic process;GO:0046490 isopentenyl diphosphate metabolic process	Predicted intracellular proteins; Potential drug targets; Enzymes; Disease related genes; ENZYME proteins:Transferases				(M5892)HALLMARK CHOLESTEROL HOMEOSTASIS	0	0	1	1	0	0	0	1	0	0	0	0	0	0	0	0	0
C1orf35	79169	symbol	H. sapiens	79169	H. sapiens	C1orf35	chromosome 1 open reading frame 35	GO:0043312 neutrophil degranulation;GO:0002283 neutrophil activation involved in immune response;GO:0002446 neutrophil mediated immunity	Predicted intracellular proteins	Nuclear speckles;Plasma membrane (Approved); Additional: Cytosol				0	0	0	0	0	0	0	0	0	0	0	0	0	0	0	0	0
THRSP	7069	symbol	H. sapiens	7069	H. sapiens	THRSP	thyroid hormone responsive	GO:0006853 carnitine shuttle;GO:0010866 regulation of triglyceride biosynthetic process;GO:0090207 regulation of triglyceride metabolic process	Predicted intracellular proteins	Nucleoplasm (Approved)				0	0	0	0	0	0	0	1	1	0	0	0	0	0	0	0	0
PPP1CA	5499	symbol	H. sapiens	5499	H. sapiens	PPP1CA	protein phosphatase 1 catalytic subunit alpha	GO:0036496 regulation of translational initiation by eIF2 alpha dephosphorylation;GO:0005981 regulation of glycogen catabolic process;GO:2001241 positive regulation of extrinsic apoptotic signaling pathway in absence of ligand	Enzymes; Predicted intracellular proteins; ENZYME proteins:Hydrolases	Cytosol;Nucleoplasm;Plasma membrane (Supported)	2,6,8-Trimethyl-3-Amino-9-Benzyl-9-Methoxynonanoic Acid	(M185)PID ALK1 PATHWAY; (M181)PID BMP PATHWAY; (M286)PID TGFBR PATHWAY	(M5896)HALLMARK TGF BETA SIGNALING; (M5923)HALLMARK PI3K AKT MTOR SIGNALING	0	0	0	0	0	1	0	1	1	1	0	0	0	0	0	1	0
TNFRSF12A	51330	symbol	H. sapiens	51330	H. sapiens	TNFRSF12A	TNF receptor superfamily member 12A	GO:2001238 positive regulation of extrinsic apoptotic signaling pathway;GO:2001235 positive regulation of apoptotic signaling pathway;GO:0061041 regulation of wound healing	CD markers; Predicted intracellular proteins; Cancer-related genes:Candidate cancer biomarkers	Cytosol;Plasma membrane (Approved)			(M5892)HALLMARK CHOLESTEROL HOMEOSTASIS; (M5897)HALLMARK IL6 JAK STAT3 SIGNALING; (M5902)HALLMARK APOPTOSIS	1	0	0	0	1	1	0	0	0	0	0	0	0	0	0	0	0
APOLD1	81575	symbol	H. sapiens	81575	H. sapiens	APOLD1	apolipoprotein L domain containing 1	GO:0042118 endothelial cell activation;GO:0045601 regulation of endothelial cell differentiation;GO:0045446 endothelial cell differentiation		Nucleoplasm;Plasma membrane (Approved)				0	0	0	0	0	1	0	0	0	0	0	0	0	0	0	0	0
H2AFY2	55506	gene_synonym	H. sapiens	55506	H. sapiens	MACROH2A2	macroH2A.2 histone	GO:1901837 negative regulation of transcription of nucleolar large rRNA by RNA polymerase I;GO:0016479 negative regulation of transcription by RNA polymerase I;GO:0071169 establishment of protein localization to chromatin	Predicted intracellular proteins	Nucleoplasm (Supported)			(M5956)HALLMARK KRAS SIGNALING DN	0	0	0	0	0	0	0	0	0	0	0	0	0	0	1	0	0
CRYAB	1410	symbol	H. sapiens	1410	H. sapiens	CRYAB	crystallin alpha B	GO:0007021 tubulin complex assembly;GO:1905907 negative regulation of amyloid fibril formation;GO:1905906 regulation of amyloid fibril formation	Disease related genes; Predicted intracellular proteins; Cancer-related genes:Candidate cancer biomarkers	Cytosol;Plasma membrane (Enhanced)			(M5909)HALLMARK MYOGENESIS	0	0	0	0	0	0	1	0	0	0	0	0	0	0	0	1	0
CBX1	10951	symbol	H. sapiens	10951	H. sapiens	CBX1	chromobox 1	GO:0006974 cellular response to DNA damage stimulus;GO:0045892 negative regulation of transcription, DNA-templated;GO:1903507 negative regulation of nucleic acid-templated transcription	Predicted intracellular proteins	Nuclear bodies;Nucleoplasm (Supported)			(M5901)HALLMARK G2M CHECKPOINT	0	0	0	0	0	0	0	0	0	0	0	0	0	0	0	0	0
ZNF367	195828	symbol	H. sapiens	195828	H. sapiens	ZNF367	zinc finger protein 367	GO:0006357 regulation of transcription by RNA polymerase II;GO:0006366 transcription by RNA polymerase II;GO:0006355 regulation of transcription, DNA-templated	Predicted intracellular proteins	Nucleoplasm (Supported)				0	0	0	0	0	0	0	0	0	0	0	0	0	0	0	0	0
S100A14	57402	symbol	H. sapiens	57402	H. sapiens	S100A14	S100 calcium binding protein A14	GO:0090026 positive regulation of monocyte chemotaxis;GO:0090025 regulation of monocyte chemotaxis;GO:0071624 positive regulation of granulocyte chemotaxis	Predicted intracellular proteins	Cell Junctions;Cytosol;Nuclear bodies;Plasma membrane (Approved)		(M5883)NABA SECRETED FACTORS; (M5885)NABA MATRISOME ASSOCIATED; (M5889)NABA MATRISOME		1	0	0	0	0	1	0	0	0	0	0	0	0	0	0	0	0
CTNNBL1	56259	symbol	H. sapiens	56259	H. sapiens	CTNNBL1	catenin beta like 1	GO:0016445 somatic diversification of immunoglobulins;GO:0002200 somatic diversification of immune receptors;GO:0002377 immunoglobulin production	Predicted intracellular proteins; Cancer-related genes:Candidate cancer biomarkers	Nucleoplasm (Enhanced); Additional: Centrosome;Cytosol				0	0	0	0	0	0	0	0	0	0	0	0	0	0	0	0	0
PEX10	5192	symbol	H. sapiens	5192	H. sapiens	PEX10	peroxisomal biogenesis factor 10	GO:0016558 protein import into peroxisome matrix;GO:0015919 peroxisomal membrane transport;GO:0044743 protein transmembrane import into intracellular organelle	Potential drug targets; Predicted intracellular proteins; Transporters:Primary Active Transporters; Disease related genes	Nucleoplasm (Uncertain)				0	0	1	0	0	0	0	0	0	0	0	0	0	0	0	0	0
ROGDI	79641	symbol	H. sapiens	79641	H. sapiens	ROGDI	rogdi atypical leucine zipper	GO:0042475 odontogenesis of dentin-containing tooth;GO:0042476 odontogenesis;GO:0007420 brain development	Predicted intracellular proteins; Disease related genes					0	0	0	0	0	0	0	0	0	0	0	0	0	0	1	0	0
FRMD6	122786	symbol	H. sapiens	122786	H. sapiens	FRMD6	FERM domain containing 6	GO:0031032 actomyosin structure organization;GO:0030036 actin cytoskeleton organization;GO:0030029 actin filament-based process	Predicted intracellular proteins	Mitochondria (Approved)				0	0	0	0	0	0	0	0	0	0	0	0	0	0	0	0	0
ACAD8	27034	symbol	H. sapiens	27034	H. sapiens	ACAD8	acyl-CoA dehydrogenase family member 8	GO:0006574 valine catabolic process;GO:0006573 valine metabolic process;GO:0009083 branched-chain amino acid catabolic process	Predicted intracellular proteins; Disease related genes		Methacrylyl-Coenzyme A; Flavin adenine dinucleotide			0	0	1	0	0	0	0	0	0	0	0	0	0	0	0	0	0
FAM129A	116496	gene_synonym	H. sapiens	116496	H. sapiens	NIBAN1	niban apoptosis regulator 1	GO:0045727 positive regulation of translation;GO:0034250 positive regulation of cellular amide metabolic process;GO:0034976 response to endoplasmic reticulum stress	Predicted intracellular proteins; Cancer-related genes:Candidate cancer biomarkers	Cytosol;Plasma membrane (Supported)			(M5892)HALLMARK CHOLESTEROL HOMEOSTASIS; (M5924)HALLMARK MTORC1 SIGNALING	0	0	0	0	0	0	0	0	0	0	0	0	0	0	0	0	0
KIAA0101	9768	gene_synonym	H. sapiens	9768	H. sapiens	PCLAF	PCNA clamp associated factor	GO:0019985 translesion synthesis;GO:0006301 postreplication repair;GO:0000731 DNA synthesis involved in DNA repair	Predicted intracellular proteins	Centrosome (Supported)				0	0	0	0	0	0	1	0	0	0	0	0	0	0	0	1	0
ACAA1	30	symbol	H. sapiens	30	H. sapiens	ACAA1	acetyl-CoA acyltransferase 1	GO:0010124 phenylacetate catabolic process;GO:0042178 xenobiotic catabolic process;GO:0036109 alpha-linolenic acid metabolic process	Enzymes; FDA approved drug targets:Small molecule drugs; Predicted intracellular proteins; ENZYME proteins:Transferases	Peroxisomes (Supported)	Trimetazidine		(M5949)HALLMARK PEROXISOME; (M5935)HALLMARK FATTY ACID METABOLISM; (M5941)HALLMARK UV RESPONSE UP	1	0	1	0	0	0	0	1	0	0	0	0	0	0	0	0	0
IFFO2	126917	symbol	H. sapiens	126917	H. sapiens	IFFO2	intermediate filament family orphan 2		Predicted intracellular proteins	Nucleoplasm;Plasma membrane (Approved)				0	0	0	0	0	0	0	0	0	0	0	0	0	0	0	0	0
TPM2	7169	symbol	H. sapiens	7169	H. sapiens	TPM2	tropomyosin 2	GO:0030049 muscle filament sliding;GO:0033275 actin-myosin filament sliding;GO:0043462 regulation of ATPase activity	Disease related genes; Predicted intracellular proteins; Cancer-related genes:Candidate cancer biomarkers				(M5909)HALLMARK MYOGENESIS; (M5930)HALLMARK EPITHELIAL MESENCHYMAL TRANSITION	0	0	0	0	0	0	0	0	0	0	0	1	0	0	0	0	0
NETO2	81831	symbol	H. sapiens	81831	H. sapiens	NETO2	neuropilin and tolloid like 2	GO:2000312 regulation of kainate selective glutamate receptor activity;GO:2000649 regulation of sodium ion transmembrane transporter activity;GO:1901016 regulation of potassium ion transmembrane transporter activity	Transporters:Accessory Factors Involved in Transport	Golgi apparatus (Approved)				0	1	0	0	0	0	0	0	0	0	0	0	0	0	0	0	0
SNRNP25	79622	symbol	H. sapiens	79622	H. sapiens	SNRNP25	small nuclear ribonucleoprotein U11/U12 subunit 25	GO:0000377 RNA splicing, via transesterification reactions with bulged adenosine as nucleophile;GO:0000398 mRNA splicing, via spliceosome;GO:0000375 RNA splicing, via transesterification reactions	Predicted intracellular proteins	Nucleoplasm (Supported); Additional: Cytokinetic bridge;Cytosol				0	0	0	0	0	0	0	0	0	0	0	0	0	0	0	0	0
MOGAT2	80168	symbol	H. sapiens	80168	H. sapiens	MOGAT2	monoacylglycerol O-acyltransferase 2	GO:0006640 monoacylglycerol biosynthetic process;GO:0006651 diacylglycerol biosynthetic process;GO:0046462 monoacylglycerol metabolic process	Enzymes; Predicted intracellular proteins; ENZYME proteins:Transferases					0	0	0	0	0	0	0	1	0	0	0	0	0	0	0	0	0
SLC25A26	115286	symbol	H. sapiens	115286	H. sapiens	SLC25A26	solute carrier family 25 member 26	GO:0015805 S-adenosyl-L-methionine transport;GO:1901962 S-adenosyl-L-methionine transmembrane transport;GO:0015695 organic cation transport	Transporters:Electrochemical Potential-driven transporters; Predicted intracellular proteins; Disease related genes; Potential drug targets	Mitochondria (Supported)				0	0	0	0	0	0	0	0	1	0	0	0	0	0	0	0	0
ZNF765	91661	symbol	H. sapiens	91661	H. sapiens	ZNF765	zinc finger protein 765	GO:0006357 regulation of transcription by RNA polymerase II;GO:0006366 transcription by RNA polymerase II;GO:0006355 regulation of transcription, DNA-templated	Predicted intracellular proteins; Transcription factors:Zinc-coordinating DNA-binding domains					0	0	0	0	0	0	0	0	0	0	0	0	0	0	0	0	0
PPP1R16A	84988	symbol	H. sapiens	84988	H. sapiens	PPP1R16A	protein phosphatase 1 regulatory subunit 16A	GO:0043666 regulation of phosphoprotein phosphatase activity;GO:0035304 regulation of protein dephosphorylation;GO:0010921 regulation of phosphatase activity	Predicted intracellular proteins	Plasma membrane (Approved)				0	0	0	0	0	0	0	0	0	0	0	0	0	0	0	0	0
ZWINT	11130	symbol	H. sapiens	11130	H. sapiens	ZWINT	ZW10 interacting kinetochore protein	GO:0007094 mitotic spindle assembly checkpoint;GO:0071173 spindle assembly checkpoint;GO:0071174 mitotic spindle checkpoint	Predicted intracellular proteins	Nuclear bodies;Nucleoplasm (Enhanced); Additional: Cytosol			(M5898)HALLMARK DNA REPAIR	0	0	0	0	0	0	0	0	0	0	0	0	0	0	0	0	0

## Sheet: Enrichment
GroupID	Category	Term	Description	LogP	Log(q-value)	InTerm_InList	Genes	Symbols
1_Summary	WikiPathways	WP2880	Glucocorticoid Receptor Pathway	-7.85282	-3.4934	7/71	330,6347,6364,7056,8856,10602,55224,30,6540,51330,7424,1902,57402,84818,2131,2152,2167,2697,54472,6091	BIRC3,CCL2,CCL20,THBD,NR1I2,CDC42EP3,ETNK2,ACAA1,SLC6A13,TNFRSF12A,VEGFC,LPAR1,S100A14,IL17RC,EXT1,F3,FABP4,GJA1,TOLLIP,ROBO1
1_Member	WikiPathways	WP2880	Glucocorticoid Receptor Pathway	-7.85282	-3.4934	7/71	330,6347,6364,7056,8856,10602,55224	BIRC3,CCL2,CCL20,THBD,NR1I2,CDC42EP3,ETNK2
1_Member	WikiPathways	WP2882	Nuclear Receptors Meta-Pathway	-5.23287	-1.17448	9/322	30,330,6347,6364,6540,7056,8856,10602,55224	ACAA1,BIRC3,CCL2,CCL20,SLC6A13,THBD,NR1I2,CDC42EP3,ETNK2
1_Member	WikiPathways	WP2036	TNF related weak inducer of apoptosis (TWEAK) Signaling Pathway	-3.20216	-0.319859	3/42	330,6347,51330	BIRC3,CCL2,TNFRSF12A
1_Member	KEGG Pathway	ko04668	TNF signaling pathway	-3.03418	-0.274316	4/108	330,6347,6364,7424	BIRC3,CCL2,CCL20,VEGFC
1_Member	KEGG Pathway	hsa04668	TNF signaling pathway	-2.93282	-0.2636	4/115	330,6347,6364,7424	BIRC3,CCL2,CCL20,VEGFC
1_Member	GO Biological Processes	GO:0060326	cell chemotaxis	-2.8373	-0.21779	6/307	1902,6347,6364,7424,57402,84818	LPAR1,CCL2,CCL20,VEGFC,S100A14,IL17RC
1_Member	GO Biological Processes	GO:0071621	granulocyte chemotaxis	-2.81212	-0.20885	4/124	6347,6364,57402,84818	CCL2,CCL20,S100A14,IL17RC
1_Member	GO Biological Processes	GO:0097529	myeloid leukocyte migration	-2.72241	-0.157222	5/220	6347,6364,7424,57402,84818	CCL2,CCL20,VEGFC,S100A14,IL17RC
1_Member	GO Biological Processes	GO:0030595	leukocyte chemotaxis	-2.66327	-0.129927	5/227	6347,6364,7424,57402,84818	CCL2,CCL20,VEGFC,S100A14,IL17RC
1_Member	GO Biological Processes	GO:0002548	monocyte chemotaxis	-2.57661	-0.123693	3/69	6347,6364,57402	CCL2,CCL20,S100A14
1_Member	GO Biological Processes	GO:0097530	granulocyte migration	-2.52237	-0.106741	4/149	6347,6364,57402,84818	CCL2,CCL20,S100A14,IL17RC
1_Member	GO Biological Processes	GO:0006954	inflammatory response	-2.40633	-0.0512289	9/778	330,2131,2152,2167,2697,6347,6364,54472,84818	BIRC3,EXT1,F3,FABP4,GJA1,CCL2,CCL20,TOLLIP,IL17RC
1_Member	GO Biological Processes	GO:0050900	leukocyte migration	-2.35781	-0.0236969	7/511	2131,6347,6364,7056,7424,57402,84818	EXT1,CCL2,CCL20,THBD,VEGFC,S100A14,IL17RC
1_Member	KEGG Pathway	hsa04060	Cytokine-cytokine receptor interaction	-2.34173	-0.0157347	5/270	6347,6364,7424,51330,84818	CCL2,CCL20,VEGFC,TNFRSF12A,IL17RC
1_Member	KEGG Pathway	ko04060	Cytokine-cytokine receptor interaction	-2.34173	-0.0157347	5/270	6347,6364,7424,51330,84818	CCL2,CCL20,VEGFC,TNFRSF12A,IL17RC
1_Member	GO Biological Processes	GO:0070098	chemokine-mediated signaling pathway	-2.27922	0	3/88	6091,6347,6364	ROBO1,CCL2,CCL20
1_Member	KEGG Pathway	ko04657	IL-17 signaling pathway	-2.21263	0	3/93	6347,6364,84818	CCL2,CCL20,IL17RC
1_Member	KEGG Pathway	hsa04657	IL-17 signaling pathway	-2.18709	0	3/95	6347,6364,84818	CCL2,CCL20,IL17RC
1_Member	GO Biological Processes	GO:0071356	cellular response to tumor necrosis factor	-2.17577	0	5/296	330,2167,6347,6364,51330	BIRC3,FABP4,CCL2,CCL20,TNFRSF12A
1_Member	GO Biological Processes	GO:1990868	response to chemokine	-2.16214	0	3/97	6091,6347,6364	ROBO1,CCL2,CCL20
1_Member	GO Biological Processes	GO:1990869	cellular response to chemokine	-2.16214	0	3/97	6091,6347,6364	ROBO1,CCL2,CCL20
1_Member	GO Biological Processes	GO:0071674	mononuclear cell migration	-2.14214	0	4/191	2131,6347,6364,57402	EXT1,CCL2,CCL20,S100A14
1_Member	GO Biological Processes	GO:0034612	response to tumor necrosis factor	-2.03771	0	5/320	330,2167,6347,6364,51330	BIRC3,FABP4,CCL2,CCL20,TNFRSF12A
1_Member	GO Biological Processes	GO:0002685	regulation of leukocyte migration	-2.02939	0	4/206	6347,6364,7424,57402	CCL2,CCL20,VEGFC,S100A14
1_Member	GO Biological Processes	GO:0071675	regulation of mononuclear cell migration	-2.00214	0	3/111	6347,6364,57402	CCL2,CCL20,S100A14
2_Summary	GO Biological Processes	GO:0022898	regulation of transmembrane transporter activity	-4.91127	-1.10439	8/268	154,287,2669,2697,3306,5311,6347,81831,6540,81539,84619	ADRB2,ANK2,GEM,GJA1,HSPA2,PKD2,CCL2,NETO2,SLC6A13,SLC38A1,ZGPAT
2_Member	GO Biological Processes	GO:0022898	regulation of transmembrane transporter activity	-4.91127	-1.10439	8/268	154,287,2669,2697,3306,5311,6347,81831	ADRB2,ANK2,GEM,GJA1,HSPA2,PKD2,CCL2,NETO2
2_Member	GO Biological Processes	GO:0032409	regulation of transporter activity	-4.74096	-1.10439	8/283	154,287,2669,2697,3306,5311,6347,81831	ADRB2,ANK2,GEM,GJA1,HSPA2,PKD2,CCL2,NETO2
2_Member	GO Biological Processes	GO:0032414	positive regulation of ion transmembrane transporter activity	-4.23375	-0.71943	5/103	154,287,3306,5311,6347	ADRB2,ANK2,HSPA2,PKD2,CCL2
2_Member	GO Biological Processes	GO:0032412	regulation of ion transmembrane transporter activity	-4.10837	-0.702321	7/257	154,287,2669,3306,5311,6347,81831	ADRB2,ANK2,GEM,HSPA2,PKD2,CCL2,NETO2
2_Member	GO Biological Processes	GO:2001257	regulation of cation channel activity	-4.1075	-0.702321	6/177	154,287,2669,5311,6347,81831	ADRB2,ANK2,GEM,PKD2,CCL2,NETO2
2_Member	GO Biological Processes	GO:0032411	positive regulation of transporter activity	-4.06068	-0.701258	5/112	154,287,3306,5311,6347	ADRB2,ANK2,HSPA2,PKD2,CCL2
2_Member	GO Biological Processes	GO:2001259	positive regulation of cation channel activity	-3.72682	-0.513531	4/71	154,287,5311,6347	ADRB2,ANK2,PKD2,CCL2
2_Member	GO Biological Processes	GO:1904064	positive regulation of cation transmembrane transport	-3.59213	-0.408806	5/141	154,287,3306,5311,6347	ADRB2,ANK2,HSPA2,PKD2,CCL2
2_Member	GO Biological Processes	GO:1901019	regulation of calcium ion transmembrane transporter activity	-3.46596	-0.403923	4/83	287,2669,3306,5311	ANK2,GEM,HSPA2,PKD2
2_Member	GO Biological Processes	GO:0051924	regulation of calcium ion transport	-3.41118	-0.403923	6/238	287,2669,2697,3306,5311,6347	ANK2,GEM,GJA1,HSPA2,PKD2,CCL2
2_Member	GO Biological Processes	GO:1904062	regulation of cation transmembrane transport	-3.36568	-0.403923	7/340	154,287,2669,3306,5311,6347,81831	ADRB2,ANK2,GEM,HSPA2,PKD2,CCL2,NETO2
2_Member	GO Biological Processes	GO:1901021	positive regulation of calcium ion transmembrane transporter activity	-3.3654	-0.403923	3/37	287,3306,5311	ANK2,HSPA2,PKD2
2_Member	GO Biological Processes	GO:0010959	regulation of metal ion transport	-3.32595	-0.397895	6/247	287,2669,2697,3306,5311,6347	ANK2,GEM,GJA1,HSPA2,PKD2,CCL2
2_Member	GO Biological Processes	GO:0051928	positive regulation of calcium ion transport	-2.89145	-0.231007	4/118	287,3306,5311,6347	ANK2,HSPA2,PKD2,CCL2
2_Member	GO Biological Processes	GO:0034764	positive regulation of transmembrane transport	-2.83827	-0.21779	5/207	154,287,3306,5311,6347	ADRB2,ANK2,HSPA2,PKD2,CCL2
2_Member	GO Biological Processes	GO:0034767	positive regulation of ion transmembrane transport	-2.83827	-0.21779	5/207	154,287,3306,5311,6347	ADRB2,ANK2,HSPA2,PKD2,CCL2
2_Member	GO Biological Processes	GO:0034762	regulation of transmembrane transport	-2.7173	-0.157222	8/565	154,287,2669,2697,3306,5311,6347,81831	ADRB2,ANK2,GEM,GJA1,HSPA2,PKD2,CCL2,NETO2
2_Member	GO Biological Processes	GO:0006814	sodium ion transport	-2.56671	-0.123693	5/239	154,5311,6540,81539,81831	ADRB2,PKD2,SLC6A13,SLC38A1,NETO2
2_Member	GO Biological Processes	GO:1903169	regulation of calcium ion transmembrane transport	-2.56488	-0.123693	4/145	287,2669,3306,5311	ANK2,GEM,HSPA2,PKD2
2_Member	GO Biological Processes	GO:1904427	positive regulation of calcium ion transmembrane transport	-2.55883	-0.123693	3/70	287,3306,5311	ANK2,HSPA2,PKD2
2_Member	GO Biological Processes	GO:0099601	regulation of neurotransmitter receptor activity	-2.3798	-0.0289853	3/81	154,6347,81831	ADRB2,CCL2,NETO2
2_Member	GO Biological Processes	GO:0006816	calcium ion transport	-2.22531	0	6/409	287,2669,2697,3306,5311,6347	ANK2,GEM,GJA1,HSPA2,PKD2,CCL2
2_Member	GO Biological Processes	GO:0010469	regulation of signaling receptor activity	-2.16594	0	4/188	154,6347,81831,84619	ADRB2,CCL2,NETO2,ZGPAT
2_Member	GO Biological Processes	GO:0034765	regulation of ion transmembrane transport	-2.14627	0	7/560	154,287,2669,3306,5311,6347,81831	ADRB2,ANK2,GEM,HSPA2,PKD2,CCL2,NETO2
3_Summary	KEGG Pathway	hsa04146	Peroxisome	-4.68565	-1.10439	5/83	30,5192,10654,23417,92960,3028,27034,4357	ACAA1,PEX10,PMVK,MLYCD,PEX11G,HSD17B10,ACAD8,MPST
3_Member	KEGG Pathway	hsa04146	Peroxisome	-4.68565	-1.10439	5/83	30,5192,10654,23417,92960	ACAA1,PEX10,PMVK,MLYCD,PEX11G
3_Member	KEGG Pathway	ko04146	Peroxisome	-4.68565	-1.10439	5/83	30,5192,10654,23417,92960	ACAA1,PEX10,PMVK,MLYCD,PEX11G
3_Member	GO Biological Processes	GO:0007031	peroxisome organization	-3.4461	-0.403923	4/84	30,5192,23417,92960	ACAA1,PEX10,MLYCD,PEX11G
3_Member	KEGG Pathway	hsa00280	Valine, leucine and isoleucine degradation	-3.03167	-0.274316	3/48	30,3028,27034	ACAA1,HSD17B10,ACAD8
3_Member	KEGG Pathway	ko00280	Valine, leucine and isoleucine degradation	-3.03167	-0.274316	3/48	30,3028,27034	ACAA1,HSD17B10,ACAD8
3_Member	Reactome Gene Sets	R-HSA-9033241	Peroxisomal protein import	-2.68948	-0.136244	3/63	30,5192,23417	ACAA1,PEX10,MLYCD
3_Member	GO Biological Processes	GO:0006625	protein targeting to peroxisome	-2.59466	-0.123693	3/68	30,5192,23417	ACAA1,PEX10,MLYCD
3_Member	GO Biological Processes	GO:0072662	protein localization to peroxisome	-2.59466	-0.123693	3/68	30,5192,23417	ACAA1,PEX10,MLYCD
3_Member	GO Biological Processes	GO:0072663	establishment of protein localization to peroxisome	-2.59466	-0.123693	3/68	30,5192,23417	ACAA1,PEX10,MLYCD
3_Member	GO Biological Processes	GO:0043574	peroxisomal transport	-2.52409	-0.106741	3/72	30,5192,23417	ACAA1,PEX10,MLYCD
3_Member	GO Biological Processes	GO:0006635	fatty acid beta-oxidation	-2.47391	-0.0922158	3/75	30,3028,23417	ACAA1,HSD17B10,MLYCD
3_Member	GO Biological Processes	GO:0016054	organic acid catabolic process	-2.41786	-0.0512289	5/259	30,3028,4357,23417,27034	ACAA1,HSD17B10,MPST,MLYCD,ACAD8
3_Member	GO Biological Processes	GO:0019395	fatty acid oxidation	-2.06778	0	3/105	30,3028,23417	ACAA1,HSD17B10,MLYCD
3_Member	GO Biological Processes	GO:0009062	fatty acid catabolic process	-2.05655	0	3/106	30,3028,23417	ACAA1,HSD17B10,MLYCD
3_Member	GO Biological Processes	GO:0034440	lipid oxidation	-2.0128	0	3/110	30,3028,23417	ACAA1,HSD17B10,MLYCD
4_Summary	GO Biological Processes	GO:0030166	proteoglycan biosynthetic process	-3.95587	-0.637849	4/62	1462,2131,83539,92126,4357,23417,10654,2591,9510	VCAN,EXT1,CHST9,DSEL,MPST,MLYCD,PMVK,GALNT3,ADAMTS1
4_Member	GO Biological Processes	GO:0030166	proteoglycan biosynthetic process	-3.95587	-0.637849	4/62	1462,2131,83539,92126	VCAN,EXT1,CHST9,DSEL
4_Member	GO Biological Processes	GO:0044272	sulfur compound biosynthetic process	-3.90117	-0.620937	6/193	1462,2131,4357,23417,83539,92126	VCAN,EXT1,MPST,MLYCD,CHST9,DSEL
4_Member	GO Biological Processes	GO:0006029	proteoglycan metabolic process	-3.38801	-0.403923	4/87	1462,2131,83539,92126	VCAN,EXT1,CHST9,DSEL
4_Member	GO Biological Processes	GO:0030204	chondroitin sulfate metabolic process	-3.33094	-0.397895	3/38	1462,83539,92126	VCAN,CHST9,DSEL
4_Member	GO Biological Processes	GO:0050654	chondroitin sulfate proteoglycan metabolic process	-3.172	-0.317733	3/43	1462,83539,92126	VCAN,CHST9,DSEL
4_Member	GO Biological Processes	GO:0006790	sulfur compound metabolic process	-3.09428	-0.274316	7/378	1462,2131,4357,10654,23417,83539,92126	VCAN,EXT1,MPST,PMVK,MLYCD,CHST9,DSEL
4_Member	GO Biological Processes	GO:0006024	glycosaminoglycan biosynthetic process	-3.04925	-0.274316	4/107	1462,2131,83539,92126	VCAN,EXT1,CHST9,DSEL
4_Member	Reactome Gene Sets	R-HSA-1793185	Chondroitin sulfate/dermatan sulfate metabolism	-2.97987	-0.263904	3/50	1462,83539,92126	VCAN,CHST9,DSEL
4_Member	GO Biological Processes	GO:0006023	aminoglycan biosynthetic process	-2.94688	-0.2636	4/114	1462,2131,83539,92126	VCAN,EXT1,CHST9,DSEL
4_Member	GO Biological Processes	GO:1903510	mucopolysaccharide metabolic process	-2.93282	-0.2636	4/115	1462,2131,83539,92126	VCAN,EXT1,CHST9,DSEL
4_Member	GO Biological Processes	GO:0044273	sulfur compound catabolic process	-2.83684	-0.21779	3/56	1462,4357,23417	VCAN,MPST,MLYCD
4_Member	Reactome Gene Sets	R-HSA-1630316	Glycosaminoglycan metabolism	-2.81212	-0.20885	4/124	1462,2131,83539,92126	VCAN,EXT1,CHST9,DSEL
4_Member	Reactome Gene Sets	R-HSA-3781865	Diseases of glycosylation	-2.58663	-0.123693	4/143	1462,2131,2591,9510	VCAN,EXT1,GALNT3,ADAMTS1
4_Member	GO Biological Processes	GO:0030203	glycosaminoglycan metabolic process	-2.4313	-0.0586503	4/158	1462,2131,83539,92126	VCAN,EXT1,CHST9,DSEL
4_Member	GO Biological Processes	GO:0006022	aminoglycan metabolic process	-2.30081	0	4/172	1462,2131,83539,92126	VCAN,EXT1,CHST9,DSEL
5_Summary	GO Biological Processes	GO:0061041	regulation of wound healing	-3.74062	-0.513531	5/131	2152,2697,5327,7056,51330,2131,4131,4162	F3,GJA1,PLAT,THBD,TNFRSF12A,EXT1,MAP1B,MCAM
5_Member	GO Biological Processes	GO:0061041	regulation of wound healing	-3.74062	-0.513531	5/131	2152,2697,5327,7056,51330	F3,GJA1,PLAT,THBD,TNFRSF12A
5_Member	GO Biological Processes	GO:1903034	regulation of response to wounding	-3.29098	-0.378718	5/164	2152,2697,5327,7056,51330	F3,GJA1,PLAT,THBD,TNFRSF12A
5_Member	WikiPathways	WP558	Complement and Coagulation Cascades	-2.77139	-0.190121	3/59	2152,5327,7056	F3,PLAT,THBD
5_Member	GO Biological Processes	GO:0030193	regulation of blood coagulation	-2.63166	-0.123693	3/66	2152,5327,7056	F3,PLAT,THBD
5_Member	GO Biological Processes	GO:1900046	regulation of hemostasis	-2.61301	-0.123693	3/67	2152,5327,7056	F3,PLAT,THBD
5_Member	GO Biological Processes	GO:0050818	regulation of coagulation	-2.54133	-0.111331	3/71	2152,5327,7056	F3,PLAT,THBD
5_Member	GO Biological Processes	GO:0061045	negative regulation of wound healing	-2.49039	-0.0994566	3/74	2697,5327,7056	GJA1,PLAT,THBD
5_Member	KEGG Pathway	hsa04610	Complement and coagulation cascades	-2.4103	-0.0512289	3/79	2152,5327,7056	F3,PLAT,THBD
5_Member	KEGG Pathway	ko04610	Complement and coagulation cascades	-2.4103	-0.0512289	3/79	2152,5327,7056	F3,PLAT,THBD
5_Member	GO Biological Processes	GO:0009611	response to wounding	-2.31615	0	8/658	2131,2152,2697,4131,4162,5327,7056,51330	EXT1,F3,GJA1,MAP1B,MCAM,PLAT,THBD,TNFRSF12A
5_Member	GO Biological Processes	GO:1903035	negative regulation of response to wounding	-2.25209	0	3/90	2697,5327,7056	GJA1,PLAT,THBD
5_Member	GO Biological Processes	GO:0042060	wound healing	-2.23809	0	7/538	2131,2152,2697,4162,5327,7056,51330	EXT1,F3,GJA1,MCAM,PLAT,THBD,TNFRSF12A
6_Summary	GO Biological Processes	GO:0050920	regulation of chemotaxis	-3.55142	-0.403923	6/224	1902,2152,6091,6347,7424,57402,2697,7056,2131,6364,84818,4162,5311,9510,51330,81575,5420,154,5499,2167,29128	LPAR1,F3,ROBO1,CCL2,VEGFC,S100A14,GJA1,THBD,EXT1,CCL20,IL17RC,MCAM,PKD2,ADAMTS1,TNFRSF12A,APOLD1,PODXL,ADRB2,PPP1CA,FABP4,UHRF1
6_Member	GO Biological Processes	GO:0050920	regulation of chemotaxis	-3.55142	-0.403923	6/224	1902,2152,6091,6347,7424,57402	LPAR1,F3,ROBO1,CCL2,VEGFC,S100A14
6_Member	Canonical Pathways	M65	PID FRA PATHWAY	-3.3654	-0.403923	3/37	2697,6347,7056	GJA1,CCL2,THBD
6_Member	KEGG Pathway	ko04933	AGE-RAGE signaling pathway in diabetic complications	-3.17569	-0.317733	4/99	2152,6347,7056,7424	F3,CCL2,THBD,VEGFC
6_Member	KEGG Pathway	hsa04933	AGE-RAGE signaling pathway in diabetic complications	-3.04925	-0.274316	4/107	2152,6347,7056,7424	F3,CCL2,THBD,VEGFC
6_Member	GO Biological Processes	GO:0006935	chemotaxis	-2.95874	-0.2636	9/644	1902,2131,2152,6091,6347,6364,7424,57402,84818	LPAR1,EXT1,F3,ROBO1,CCL2,CCL20,VEGFC,S100A14,IL17RC
6_Member	GO Biological Processes	GO:0042330	taxis	-2.9494	-0.2636	9/646	1902,2131,2152,6091,6347,6364,7424,57402,84818	LPAR1,EXT1,F3,ROBO1,CCL2,CCL20,VEGFC,S100A14,IL17RC
6_Member	GO Biological Processes	GO:0048514	blood vessel morphogenesis	-2.80484	-0.20885	9/678	2152,4162,5311,6091,6347,7424,9510,51330,81575	F3,MCAM,PKD2,ROBO1,CCL2,VEGFC,ADAMTS1,TNFRSF12A,APOLD1
6_Member	GO Biological Processes	GO:0030335	positive regulation of cell migration	-2.79016	-0.201595	8/550	1902,2152,4162,5420,6364,7424,9510,57402	LPAR1,F3,MCAM,PODXL,CCL20,VEGFC,ADAMTS1,S100A14
6_Member	WikiPathways	WP3888	VEGFA-VEGFR2 Signaling Pathway	-2.72168	-0.157222	7/439	154,2152,2697,5499,6347,9510,81575	ADRB2,F3,GJA1,PPP1CA,CCL2,ADAMTS1,APOLD1
6_Member	GO Biological Processes	GO:2000147	positive regulation of cell motility	-2.67478	-0.129927	8/574	1902,2152,4162,5420,6364,7424,9510,57402	LPAR1,F3,MCAM,PODXL,CCL20,VEGFC,ADAMTS1,S100A14
6_Member	GO Biological Processes	GO:0050921	positive regulation of chemotaxis	-2.63119	-0.123693	4/139	1902,2152,7424,57402	LPAR1,F3,VEGFC,S100A14
6_Member	GO Biological Processes	GO:0051272	positive regulation of cellular component movement	-2.61942	-0.123693	8/586	1902,2152,4162,5420,6364,7424,9510,57402	LPAR1,F3,MCAM,PODXL,CCL20,VEGFC,ADAMTS1,S100A14
6_Member	GO Biological Processes	GO:0040017	positive regulation of locomotion	-2.61487	-0.123693	8/587	1902,2152,4162,5420,6364,7424,9510,57402	LPAR1,F3,MCAM,PODXL,CCL20,VEGFC,ADAMTS1,S100A14
6_Member	GO Biological Processes	GO:0001525	angiogenesis	-2.60581	-0.123693	8/589	2152,4162,6091,6347,7424,9510,51330,81575	F3,MCAM,ROBO1,CCL2,VEGFC,ADAMTS1,TNFRSF12A,APOLD1
6_Member	Canonical Pathways	M167	PID AP1 PATHWAY	-2.55883	-0.123693	3/70	2167,2697,6347	FABP4,GJA1,CCL2
6_Member	GO Biological Processes	GO:0001568	blood vessel development	-2.49155	-0.0994566	9/755	2152,4162,5311,6091,6347,7424,9510,51330,81575	F3,MCAM,PKD2,ROBO1,CCL2,VEGFC,ADAMTS1,TNFRSF12A,APOLD1
6_Member	GO Biological Processes	GO:0001944	vasculature development	-2.37392	-0.0273423	9/787	2152,4162,5311,6091,6347,7424,9510,51330,81575	F3,MCAM,PKD2,ROBO1,CCL2,VEGFC,ADAMTS1,TNFRSF12A,APOLD1
6_Member	GO Biological Processes	GO:0050678	regulation of epithelial cell proliferation	-2.36172	-0.0236969	6/383	2152,2697,6091,6347,7424,29128	F3,GJA1,ROBO1,CCL2,VEGFC,UHRF1
6_Member	GO Biological Processes	GO:0001936	regulation of endothelial cell proliferation	-2.20661	0	4/183	2152,2697,6347,7424	F3,GJA1,CCL2,VEGFC
6_Member	GO Biological Processes	GO:0001935	endothelial cell proliferation	-2.08827	0	4/198	2152,2697,6347,7424	F3,GJA1,CCL2,VEGFC
6_Member	GO Biological Processes	GO:0050673	epithelial cell proliferation	-2.08103	0	6/439	2152,2697,6091,6347,7424,29128	F3,GJA1,ROBO1,CCL2,VEGFC,UHRF1
7_Summary	Reactome Gene Sets	R-HSA-190861	Gap junction assembly	-3.40087	-0.403923	3/36	2697,2705,84617,1410,4131,5311,9768,51203,348235,1902	GJA1,GJB1,TUBB6,CRYAB,MAP1B,PKD2,PCLAF,NUSAP1,SKA2,LPAR1
7_Member	Reactome Gene Sets	R-HSA-190861	Gap junction assembly	-3.40087	-0.403923	3/36	2697,2705,84617	GJA1,GJB1,TUBB6
7_Member	Reactome Gene Sets	R-HSA-190828	Gap junction trafficking	-3.05845	-0.274316	3/47	2697,2705,84617	GJA1,GJB1,TUBB6
7_Member	Reactome Gene Sets	R-HSA-157858	Gap junction trafficking and regulation	-3.00549	-0.26932	3/49	2697,2705,84617	GJA1,GJB1,TUBB6
7_Member	GO Biological Processes	GO:0000226	microtubule cytoskeleton organization	-2.51305	-0.106741	8/610	1410,2697,4131,5311,9768,51203,84617,348235	CRYAB,GJA1,MAP1B,PKD2,PCLAF,NUSAP1,TUBB6,SKA2
7_Member	KEGG Pathway	hsa04540	Gap junction	-2.27922	0	3/88	1902,2697,84617	LPAR1,GJA1,TUBB6
7_Member	KEGG Pathway	ko04540	Gap junction	-2.27922	0	3/88	1902,2697,84617	LPAR1,GJA1,TUBB6
8_Summary	Reactome Gene Sets	R-HSA-8979227	Triglyceride metabolism	-3.3654	-0.403923	3/37	2167,5499,80168,3028,7069,10654,23417,23541,55224,55650,30	FABP4,PPP1CA,MOGAT2,HSD17B10,THRSP,PMVK,MLYCD,SEC14L2,ETNK2,PIGV,ACAA1
8_Member	Reactome Gene Sets	R-HSA-8979227	Triglyceride metabolism	-3.3654	-0.403923	3/37	2167,5499,80168	FABP4,PPP1CA,MOGAT2
8_Member	GO Biological Processes	GO:0008610	lipid biosynthetic process	-2.05834	0	8/729	3028,7069,10654,23417,23541,55224,55650,80168	HSD17B10,THRSP,PMVK,MLYCD,SEC14L2,ETNK2,PIGV,MOGAT2
8_Member	GO Biological Processes	GO:0006641	triglyceride metabolic process	-2.03445	0	3/108	2167,7069,80168	FABP4,THRSP,MOGAT2
8_Member	Reactome Gene Sets	R-HSA-556833	Metabolism of lipids	-2.02153	0	8/740	30,2167,5499,7069,10654,23417,55224,80168	ACAA1,FABP4,PPP1CA,THRSP,PMVK,MLYCD,ETNK2,MOGAT2
9_Summary	GO Biological Processes	GO:0042908	xenobiotic transport	-3.26483	-0.367811	3/40	2697,6540,8856,154,2131,4883,7424,115286,2167,81539,287,4131,5499,10602,92960,7069	GJA1,SLC6A13,NR1I2,ADRB2,EXT1,NPR3,VEGFC,SLC25A26,FABP4,SLC38A1,ANK2,MAP1B,PPP1CA,CDC42EP3,PEX11G,THRSP
9_Member	GO Biological Processes	GO:0042908	xenobiotic transport	-3.26483	-0.367811	3/40	2697,6540,8856	GJA1,SLC6A13,NR1I2
9_Member	GO Biological Processes	GO:0008217	regulation of blood pressure	-3.14106	-0.300158	5/177	154,2131,2697,4883,7424	ADRB2,EXT1,GJA1,NPR3,VEGFC
9_Member	GO Biological Processes	GO:0072348	sulfur compound transport	-3.00549	-0.26932	3/49	2697,6540,115286	GJA1,SLC6A13,SLC25A26
9_Member	GO Biological Processes	GO:0106106	cold-induced thermogenesis	-2.57571	-0.123693	4/144	154,2167,2697,4883	ADRB2,FABP4,GJA1,NPR3
9_Member	GO Biological Processes	GO:0120161	regulation of cold-induced thermogenesis	-2.57571	-0.123693	4/144	154,2167,2697,4883	ADRB2,FABP4,GJA1,NPR3
9_Member	GO Biological Processes	GO:0003018	vascular process in circulatory system	-2.52055	-0.106741	5/245	154,2131,2697,6540,81539	ADRB2,EXT1,GJA1,SLC6A13,SLC38A1
9_Member	GO Biological Processes	GO:0003013	circulatory system process	-2.50873	-0.106741	8/611	154,287,2131,2697,4883,6540,7424,81539	ADRB2,ANK2,EXT1,GJA1,NPR3,SLC6A13,VEGFC,SLC38A1
9_Member	GO Biological Processes	GO:1990845	adaptive thermogenesis	-2.48114	-0.0948505	4/153	154,2167,2697,4883	ADRB2,FABP4,GJA1,NPR3
9_Member	GO Biological Processes	GO:0090066	regulation of anatomical structure size	-2.43752	-0.0603729	7/494	154,2131,2697,4131,5499,10602,92960	ADRB2,EXT1,GJA1,MAP1B,PPP1CA,CDC42EP3,PEX11G
9_Member	GO Biological Processes	GO:0001659	temperature homeostasis	-2.30972	0	4/171	154,2167,2697,4883	ADRB2,FABP4,GJA1,NPR3
9_Member	GO Biological Processes	GO:0010232	vascular transport	-2.27922	0	3/88	2697,6540,81539	GJA1,SLC6A13,SLC38A1
9_Member	GO Biological Processes	GO:0120162	positive regulation of cold-induced thermogenesis	-2.16214	0	3/97	154,2167,2697	ADRB2,FABP4,GJA1
9_Member	GO Biological Processes	GO:0015849	organic acid transport	-2.01056	0	5/325	2167,2697,6540,7069,81539	FABP4,GJA1,SLC6A13,THRSP,SLC38A1
10_Summary	GO Biological Processes	GO:0048729	tissue morphogenesis	-2.98701	-0.263904	9/638	2131,2697,5311,5420,5499,6091,7424,8321,10653,55224,4357,9510	EXT1,GJA1,PKD2,PODXL,PPP1CA,ROBO1,VEGFC,FZD1,SPINT2,ETNK2,MPST,ADAMTS1
10_Member	GO Biological Processes	GO:0048729	tissue morphogenesis	-2.98701	-0.263904	9/638	2131,2697,5311,5420,5499,6091,7424,8321,10653	EXT1,GJA1,PKD2,PODXL,PPP1CA,ROBO1,VEGFC,FZD1,SPINT2
10_Member	GO Biological Processes	GO:0002009	morphogenesis of an epithelium	-2.86052	-0.21779	8/536	2131,2697,5311,5420,5499,7424,8321,10653	EXT1,GJA1,PKD2,PODXL,PPP1CA,VEGFC,FZD1,SPINT2
10_Member	GO Biological Processes	GO:0001890	placenta development	-2.66556	-0.129927	4/136	2697,5311,10653,55224	GJA1,PKD2,SPINT2,ETNK2
10_Member	GO Biological Processes	GO:0061138	morphogenesis of a branching epithelium	-2.29196	0	4/173	2131,5311,5499,10653	EXT1,PKD2,PPP1CA,SPINT2
10_Member	GO Biological Processes	GO:0001822	kidney development	-2.26924	0	5/281	2131,4357,5311,5420,9510	EXT1,MPST,PKD2,PODXL,ADAMTS1
10_Member	GO Biological Processes	GO:0072001	renal system development	-2.21866	0	5/289	2131,4357,5311,5420,9510	EXT1,MPST,PKD2,PODXL,ADAMTS1
10_Member	GO Biological Processes	GO:0001763	morphogenesis of a branching structure	-2.18205	0	4/186	2131,5311,5499,10653	EXT1,PKD2,PPP1CA,SPINT2
10_Member	GO Biological Processes	GO:0060562	epithelial tube morphogenesis	-2.09934	0	5/309	2131,5311,5420,5499,10653	EXT1,PKD2,PODXL,PPP1CA,SPINT2
10_Member	GO Biological Processes	GO:0072009	nephron epithelium development	-2.05655	0	3/106	2131,5311,5420	EXT1,PKD2,PODXL
10_Member	GO Biological Processes	GO:0001655	urogenital system development	-2.03224	0	5/321	2131,4357,5311,5420,9510	EXT1,MPST,PKD2,PODXL,ADAMTS1
11_Summary	WikiPathways	WP176	Folate Metabolism	-2.50712	-0.106741	3/73	5327,6347,10797,1902,9510	PLAT,CCL2,MTHFD2,LPAR1,ADAMTS1
11_Member	WikiPathways	WP176	Folate Metabolism	-2.50712	-0.106741	3/73	5327,6347,10797	PLAT,CCL2,MTHFD2
11_Member	GO Biological Processes	GO:0014909	smooth muscle cell migration	-2.27922	0	3/88	1902,5327,9510	LPAR1,PLAT,ADAMTS1
11_Member	GO Biological Processes	GO:0014812	muscle cell migration	-2.11392	0	3/101	1902,5327,9510	LPAR1,PLAT,ADAMTS1
12_Summary	GO Biological Processes	GO:0043462	regulation of ATPase activity	-2.36486	-0.0236969	3/82	3306,7169,29128	HSPA2,TPM2,UHRF1
12_Member	GO Biological Processes	GO:0043462	regulation of ATPase activity	-2.36486	-0.0236969	3/82	3306,7169,29128	HSPA2,TPM2,UHRF1
13_Summary	GO Biological Processes	GO:0043648	dicarboxylic acid metabolic process	-2.16214	0	3/97	10797,56954,162417,3028,4357	MTHFD2,NIT2,NAGS,HSD17B10,MPST
13_Member	GO Biological Processes	GO:0043648	dicarboxylic acid metabolic process	-2.16214	0	3/97	10797,56954,162417	MTHFD2,NIT2,NAGS
13_Member	GO Biological Processes	GO:1901605	alpha-amino acid metabolic process	-2.1343	0	4/192	3028,4357,56954,162417	HSD17B10,MPST,NIT2,NAGS
14_Summary	GO Biological Processes	GO:0090068	positive regulation of cell cycle process	-2.13412	0	5/303	3306,5311,9510,10635,51203	HSPA2,PKD2,ADAMTS1,RAD51AP1,NUSAP1
14_Member	GO Biological Processes	GO:0090068	positive regulation of cell cycle process	-2.13412	0	5/303	3306,5311,9510,10635,51203	HSPA2,PKD2,ADAMTS1,RAD51AP1,NUSAP1
15_Summary	GO Biological Processes	GO:0007420	brain development	-2.1238	0	8/710	1902,2131,6091,8321,54510,55506,79641,80264	LPAR1,EXT1,ROBO1,FZD1,PCDH18,MACROH2A2,ROGDI,ZNF430
15_Member	GO Biological Processes	GO:0007420	brain development	-2.1238	0	8/710	1902,2131,6091,8321,54510,55506,79641,80264	LPAR1,EXT1,ROBO1,FZD1,PCDH18,MACROH2A2,ROGDI,ZNF430
16_Summary	GO Biological Processes	GO:0009314	response to radiation	-2.04021	0	6/448	1410,2131,5499,7056,9768,10635	CRYAB,EXT1,PPP1CA,THBD,PCLAF,RAD51AP1
16_Member	GO Biological Processes	GO:0009314	response to radiation	-2.04021	0	6/448	1410,2131,5499,7056,9768,10635	CRYAB,EXT1,PPP1CA,THBD,PCLAF,RAD51AP1
17_Summary	GO Biological Processes	GO:0007169	transmembrane receptor protein tyrosine kinase signaling pathway	-2.02153	0	8/740	154,2131,2152,2591,5327,6091,7424,84619	ADRB2,EXT1,F3,GALNT3,PLAT,ROBO1,VEGFC,ZGPAT
17_Member	GO Biological Processes	GO:0007169	transmembrane receptor protein tyrosine kinase signaling pathway	-2.02153	0	8/740	154,2131,2152,2591,5327,6091,7424,84619	ADRB2,EXT1,F3,GALNT3,PLAT,ROBO1,VEGFC,ZGPAT
