# Supplementary material for: NUSAP1 Could be a Potential Target for Preventing NAFLD Progression to Liver Cancer
Source: Front Pharmacol. 2022 Apr 1;13:823140. doi: 10.3389/fphar.2022.823140 (PMC9010788; doi:10.3389/fphar.2022.823140)
Supplement: Supplementary file 4 [file Table1.XLSX]

## Sheet: Sheet1
Mouse		Human
Primer	Sequence	Primer	Sequence
Rad51ap1-F	CCTTCTGAGGCCACTAGGAAA	RAD51AP1-F	ATGACAAGCTCTACCAGAGAGAC
Rad51ap1-R	TAACTGGCGCTAATCGGGAGA	RAD51AP1-R	CACATTAGTGGTGACTGTTGGAA
Zwint-F	AAGATGCCAGTCGGCAAAAG	ZWINT-F	AGGACACTGCTAAGGGTCTCG
Zwint-R	AAACGCTTCTGTTGCAGTACC	ZWINT-R	GCCTCTACGTGCTCCCTGTA
Uhrf1-F	AAGAATCTTTCCCCGGACAAAAT	UHRF1-F	AGGTCAATGAGTACGTCGATGC
Uhrf1-R	CAGGTAGGCAATTCCAGAACATT	UHRF1-R	TTCTCCGGGTAGTCGTCGT
Nusap1-F	TAAGTACAGCGACCTGCAAAAT	NUSAP1-F	AGCCCATCAATAAGGGAGGG
Nusap-F	CTCACTGCTAACGTGTATCTCAG	NUSAP-F	ACCTGACACCCGTTTTAGCTG
Kiaa0101-F	gcccctaggaaggtgctt	KIAA0101-F	ATGGTGCGGACTAAAGCAGAC
Kiaa0101-R	gggttccctcctgcatactt	KIAA0101-R	CCTCGATGAAACTGATGTCGAAT
